# Supplementary material for: BRD4-mediated repression of p53 is a target for combination therapy in AML
Source: Nat Commun. 2021 Jan 11;12:241. doi: 10.1038/s41467-020-20378-8 (PMC7801601; doi:10.1038/s41467-020-20378-8)
Supplement: Supplementary file 4 — Supplementary Data 1-8 [file 41467_2020_20378_MOESM4_ESM.xlsx]

## Sheet: Supplementary Data 1
Synergy up coding genes
tracking_id	gene_short_name	locus	Biotype	Status	sample_1	sample_2	log2(fold_change)	q_value	significant	sample_1	sample_2	log2(fold_change)	q_value	significant	sample_1	sample_2	log2(fold_change)	q_value	significant	DMSO.R1	DMSO.R2	DMSO.R3	Nutlin.R1	Nutlin.R2	Nutlin.R3	CPI.R1	CPI.R2	CPI.R3	Combination.R1	Combination.R2	Combination.R3	Mean_DMSO	Mean_Nutlin	Mean_CPI	Mean_Combo	Additive_Diff	Combo_Diff	Ratio	Synergy_Antagonism_Flag	Direction	Synergy_Metric	Synergy_Size	Positive_Synergy	Negative_Synergy	Antagonistic	Interaction_Type
ENSG00000162496	DHRS3	chr1:12627938-12677737	protein_coding	KNOWN	DMSO	Nutlin	0.0612378	0.99874	no	DMSO	CPI	0.285131	0.57993	no	DMSO	Combo	1.17672	0.0127747	yes	1.35648	1.51277	1.531	1.71576	1.78627	1.2904	0.943269	2.20717	1.55813	2.48236	3.19387	4.01982	1.46675	1.59748	1.56952	3.23202	0.2335	1.76527	7.56004	1	1	7.56004	0.867726	1	0	0	Synergy_Positive
ENSG00000130513	GDF15	chr19:18485540-18499987	protein_coding	KNOWN	DMSO	Nutlin	2.31489	0.363281	no	DMSO	CPI	0.77259	1	no	DMSO	Combo	5.30007	0.00135505	yes	0.469789	0.309069	1.07157	2.34183	3.57019	4.18803	0.515284	1.82515	0.626652	28.2558	26.1289	18.0283	0.616809	3.36668	0.989029	24.1377	3.12209	23.5209	7.53368	1	1	7.53368	0.867263	1	0	0	Synergy_Positive
ENSG00000160213	CSTB	chr21:45192392-45196326	protein_coding	KNOWN	DMSO	Nutlin	-0.0291121	0.99874	no	DMSO	CPI	0.118885	0.428258	no	DMSO	Combo	0.29092	0.0396674	yes	26.031	34.3346	27.1412	28.3394	26.9874	34.4778	27.9884	29.4169	30.3075	33.8708	33.2345	35.3955	29.1689	29.9349	29.2376	34.1669	0.8346	4.998	5.9885	1	1	5.9885	0.833013	1	0	0	Synergy_Positive
ENSG00000138119	MYOF	chr10:95066185-95242074	protein_coding	KNOWN	DMSO	Nutlin	-0.050417	0.99874	no	DMSO	CPI	0.256374	0.21552	no	DMSO	Combo	0.69545	0.00319426	yes	4.0525	3.55627	5.31935	4.16521	4.58552	4.21688	4.40423	5.55469	4.38651	6.10251	7.95394	5.44822	4.30937	4.32254	4.78181	6.50156	0.4856	2.19218	4.51438	1	1	4.51438	0.778486	1	0	0	Synergy_Positive
ENSG00000136048	DRAM1	chr12:102271128-102405908	protein_coding	KNOWN	DMSO	Nutlin	0.0759879	0.99874	no	DMSO	CPI	0.06018	0.859655	no	DMSO	Combo	0.648563	0.0301062	yes	5.57215	5.44932	9.18848	6.61723	8.01686	7.84015	7.80133	7.05972	5.67279	10.789	11.7034	8.70384	6.73665	7.49141	6.84461	10.3987	0.862727	3.6621	4.24479	1	1	4.24479	0.764417	1	0	0	Synergy_Positive
ENSG00000101004	NINL	chr20:25433340-25566153	protein_coding	KNOWN	DMSO	Nutlin	0.473291	0.894395	no	DMSO	CPI	0.670487	0.00899712	yes	DMSO	Combo	1.08478	0.000227548	yes	4.30821	2.6223	2.79273	3.40806	2.48893	4.60218	3.55863	3.22222	3.60258	5.99244	4.04857	5.72211	3.24108	3.49972	3.46114	5.25437	0.478707	2.01329	4.20569	1	1	4.20569	0.762227	1	0	0	Synergy_Positive
ENSG00000106948	AKNA	chr9:117096435-117156685	protein_coding	KNOWN	DMSO	Nutlin	-0.091532	0.99874	no	DMSO	CPI	0.327662	0.0109526	yes	DMSO	Combo	0.576131	0.000227548	yes	21.1367	22.8038	21.0874	21.9771	21.792	21.4627	22.6255	24.2813	26.0779	33.6498	30.7025	29.6464	21.676	21.7439	24.3282	31.3329	2.72023	9.65693	3.55004	1	1	3.55004	0.718313	1	0	0	Synergy_Positive
ENSG00000205356	TECPR1	chr7:97843935-97881563	protein_coding	KNOWN	DMSO	Nutlin	0.0475164	0.99874	no	DMSO	CPI	0.310238	0.275931	no	DMSO	Combo	0.737638	0.00991802	yes	10.9764	10.6444	8.94878	10.4369	12.0269	10.3912	11.8559	9.50681	13.6115	20.6009	14.3968	18.0694	10.1899	10.9517	11.6581	17.689	2.23002	7.49917	3.36283	1	1	3.36283	0.702632	1	0	0	Synergy_Positive
ENSG00000124762	CDKN1A	chr6:36644304-36655116	protein_coding	KNOWN	DMSO	Nutlin	2.07883	0.00641835	yes	DMSO	CPI	2.08542	0.00022781	yes	DMSO	Combo	4.48157	0.000227548	yes	25.2214	29.8642	26.5245	113.127	124.223	130.934	99.8037	104.877	111.407	656.404	625.878	499.98	27.2034	122.761	105.363	594.087	173.717	566.884	3.26326	1	1	3.26326	0.693558	1	0	0	Synergy_Positive
ENSG00000071859	FAM50A	chrX:153672472-153679002	protein_coding	KNOWN	DMSO	Nutlin	-0.0134721	0.99874	no	DMSO	CPI	0.19606	0.215196	no	DMSO	Combo	0.455212	0.00736292	yes	38.2401	43.8787	37.1311	44.159	38.2659	43.1628	40.8977	40.6926	41.8231	54.2751	43.406	54.563	39.75	41.8626	41.1378	50.748	3.50043	10.9981	3.14192	1	1	3.14192	0.681723	1	0	0	Synergy_Positive
ENSG00000184056	VPS33B	chr15:91541645-91565833	protein_coding	KNOWN	DMSO	Nutlin	-0.0507343	0.99874	no	DMSO	CPI	0.165523	0.465941	no	DMSO	Combo	0.543552	0.03483	yes	11.1413	17.2303	12.6929	16.9228	14.3459	15.163	16.4415	12.5176	13.911	23.9049	21.0379	17.0396	13.6882	15.4772	14.29	20.6608	2.39093	6.97263	2.91628	1	1	2.91628	0.657098	1	0	0	Synergy_Positive
ENSG00000130511	SSBP4	chr19:18529673-18549111	protein_coding	KNOWN	DMSO	Nutlin	-0.0789821	0.99874	no	DMSO	CPI	0.45239	0.0464279	yes	DMSO	Combo	0.604078	0.00396971	yes	29.6544	40.0894	29.054	31.4163	29.9671	40.1932	33.8544	42.2837	38.0302	50.3775	44.5534	54.7202	32.9326	33.8589	38.0561	49.8837	6.04977	16.9511	2.80194	1	1	2.80194	0.643105	1	0	0	Synergy_Positive
ENSG00000198171	DDRGK1	chr20:3170995-3185331	protein_coding	KNOWN	DMSO	Nutlin	-0.0138335	0.99874	no	DMSO	CPI	0.259834	0.0712748	no	DMSO	Combo	0.352514	0.0198239	yes	31.1634	39.3401	28.2419	31.0875	32.4818	39.9495	30.0007	34.5895	37.0375	45.399	37.8444	36.7939	32.9151	34.5063	33.8759	40.0124	2.5519	7.0973	2.78118	1	1	2.78118	0.640441	1	0	0	Synergy_Positive
ENSG00000101844	ATG4A	chrX:107334897-107682727	protein_coding	KNOWN	DMSO	Nutlin	-0.0204032	0.99874	no	DMSO	CPI	0.167153	0.513844	no	DMSO	Combo	0.499313	0.0388305	yes	5.08901	6.72123	10.0085	7.30131	8.45448	6.77134	6.9403	8.3327	8.19697	7.95964	9.36133	10.8811	7.27291	7.50904	7.82332	9.40069	0.78654	2.12778	2.70524	1	1	2.70524	0.630347	1	0	0	Synergy_Positive
ENSG00000135679	MDM2	chr12:69201955-69365350	protein_coding	KNOWN	DMSO	Nutlin	1.86377	0.00641835	yes	DMSO	CPI	0.423111	0.255183	no	DMSO	Combo	3.32128	0.000227548	yes	53.8488	69.5598	52.4594	205.582	220.25	235.784	76.8339	68.8587	71.3545	616.443	551.871	432.183	58.6227	220.539	72.349	533.499	175.642	474.876	2.70365	1	1	2.70365	0.63013	1	0	0	Synergy_Positive
ENSG00000175489	LRRC25	chr19:18501953-18508427	protein_coding	KNOWN	DMSO	Nutlin	1.34163	1	no	DMSO	CPI	1.13546	1	no	DMSO	Combo	2.72708	0.00500757	yes	0.50077	0.60971	0.323588	1.00751	1.48742	0.564234	0.773733	0.574353	0.790858	2.41315	2.75587	2.41579	0.478023	1.01972	0.712981	2.52827	0.776657	2.05025	2.63984	1	1	2.63984	0.621188	1	0	0	Synergy_Positive
ENSG00000122547	EEPD1	chr7:36192757-36341152	protein_coding	KNOWN	DMSO	Nutlin	0.0966357	0.99874	no	DMSO	CPI	0.958714	0.0141823	yes	DMSO	Combo	1.76135	0.000227548	yes	2.76793	2.62157	3.23287	3.71884	3.64963	2.11252	4.64615	5.4548	5.00054	10.0758	9.17808	7.92679	2.87412	3.16033	5.03383	9.06022	2.44591	6.1861	2.52916	1	1	2.52916	0.604611	1	0	0	Synergy_Positive
ENSG00000132879	FBXO44	chr1:11708423-11723384	protein_coding	KNOWN	DMSO	Nutlin	-0.102603	0.99874	no	DMSO	CPI	0.454827	0.0146959	yes	DMSO	Combo	0.793796	0.000227548	yes	9.37247	13.6783	8.47444	9.5619	9.81827	12.2654	12.8306	12.9109	13.7097	18.2551	16.6429	16.7659	10.5084	10.5485	13.1504	17.2213	2.68212	6.7129	2.50284	1	1	2.50284	0.600453	1	0	0	Synergy_Positive
ENSG00000131013	PPIL4	chr6:149825868-149867174	protein_coding	KNOWN	DMSO	Nutlin	-0.0108494	0.99874	no	DMSO	CPI	0.116006	0.434211	no	DMSO	Combo	0.304131	0.0280769	yes	24.6931	23.0651	21.6387	22.5701	23.1449	24.0603	27.0372	23.2039	22.1956	24.7077	28.1063	25.0302	23.1323	23.2584	24.1456	25.9481	1.1394	2.81577	2.47127	1	1	2.47127	0.59535	1	0	0	Synergy_Positive
ENSG00000167632	TRAPPC9	chr8:140742585-141468678	protein_coding	KNOWN	DMSO	Nutlin	0.0308142	0.99874	no	DMSO	CPI	0.352074	0.128677	no	DMSO	Combo	0.765574	0.000628512	yes	9.0531	17.683	16.8933	14.8311	17.2011	16.0696	14.4192	17.3394	19.4618	21.8002	23.642	27.4786	14.5431	16.0339	17.0735	24.3069	4.02113	9.7638	2.42812	1	1	2.42812	0.588159	1	0	0	Synergy_Positive
ENSG00000162711	NLRP3	chr1:247579457-247612410	protein_coding	KNOWN	DMSO	Nutlin	0.0120982	0.99874	no	DMSO	CPI	0.157344	0.228462	no	DMSO	Combo	0.322448	0.00817673	yes	45.028	46.5114	47.0966	50.2814	49.0145	47.3964	47.5061	45.9769	48.4766	55.8533	56.5566	53.2512	46.212	48.8974	47.3199	55.2204	3.7933	9.00837	2.37481	1	1	2.37481	0.578914	1	0	0	Synergy_Positive
ENSG00000178951	ZBTB7A	chr19:4044361-4066943	protein_coding	KNOWN	DMSO	Nutlin	0.00320782	0.99874	no	DMSO	CPI	0.171246	0.233328	no	DMSO	Combo	0.286337	0.0389186	yes	10.5277	10.3009	9.56718	10.9589	10.3859	10.8175	10.0915	10.2406	10.7567	12.7474	11.4611	12.002	10.1319	10.7208	10.3629	12.0702	0.819847	1.93824	2.36415	1	1	2.36415	0.577015	1	0	0	Synergy_Positive
ENSG00000205629	LCMT1	chr16:25123049-25189552	protein_coding	KNOWN	DMSO	Nutlin	0.0941938	0.99874	no	DMSO	CPI	0.118646	0.606116	no	DMSO	Combo	0.782266	0.000816435	yes	12.3117	21.3093	18.6701	25.7577	15.4129	21.5301	19.59	19.6404	18.4569	26.3175	40.011	22.4165	17.4304	20.9002	19.2291	29.5817	5.2686	12.1513	2.30636	1	1	2.30636	0.566417	1	0	0	Synergy_Positive
ENSG00000173992	CCS	chr11:66357639-66373490	protein_coding	KNOWN	DMSO	Nutlin	-0.0310197	0.99874	no	DMSO	CPI	0.579949	0.00022781	yes	DMSO	Combo	0.982039	0.000227548	yes	18.4592	17.7324	12.806	17.2654	16.1564	17.8693	22.1558	22.5007	21.0444	33.0144	29.0853	30.5148	16.3325	17.097	21.9003	30.8715	6.33227	14.539	2.29601	1	1	2.29601	0.564462	1	0	0	Synergy_Positive
ENSG00000239887	C1orf226	chr1:162039563-162356600	protein_coding	KNOWN	DMSO	Nutlin	0.159455	0.99874	no	DMSO	CPI	1.36743	0.00285401	yes	DMSO	Combo	2.22512	0.000227548	yes	0.825512	0.864068	1.4781	1.17162	1.41523	1.2145	1.67388	3.06536	2.71894	5.11506	4.72148	4.62503	1.05589	1.26712	2.48606	4.82052	1.64139	3.76463	2.29356	1	1	2.29356	0.563997	1	0	0	Synergy_Positive
ENSG00000185716	C16orf52	chr16:22018958-22103552	protein_coding	KNOWN	DMSO	Nutlin	0.0111952	0.99874	no	DMSO	CPI	0.187256	0.532033	no	DMSO	Combo	0.545654	0.0264248	yes	5.7834	4.58311	6.58541	4.64252	4.65085	8.68619	6.99566	6.37808	5.31271	7.21995	8.28064	7.77776	5.65064	5.99319	6.22882	7.75945	0.920723	2.10881	2.29038	1	1	2.29038	0.563392	1	0	0	Synergy_Positive
ENSG00000139719	VPS33A	chr12:122688089-122751068	protein_coding	KNOWN	DMSO	Nutlin	0.132555	0.99874	no	DMSO	CPI	0.251492	0.42888	no	DMSO	Combo	0.770084	0.0260097	yes	8.54653	12.6766	11.8782	15.0745	10.9318	13.2809	13.2724	11.2334	11.6088	21.3431	16.4682	16.3435	11.0338	13.0957	12.0382	18.0516	3.06638	7.01782	2.28863	1	1	2.28863	0.563058	1	0	0	Synergy_Positive
ENSG00000158517	NCF1	chr7:74071993-74306731	protein_coding	KNOWN	DMSO	Nutlin	0.434393	0.99874	no	DMSO	CPI	2.06371	0.00285401	yes	DMSO	Combo	3.06952	0.000227548	yes	23.7236	31.1308	28.7316	55.493	56.9715	65.9565	170.093	190.447	197.539	488.138	444.938	424.612	27.862	59.4737	186.026	452.563	189.776	424.701	2.23791	1	1	2.23791	0.553154	1	0	0	Synergy_Positive
ENSG00000130724	CHMP2A	chr19:59062932-59066491	protein_coding	KNOWN	DMSO	Nutlin	-0.00017763	0.999507	no	DMSO	CPI	0.198553	0.144892	no	DMSO	Combo	0.340983	0.0169127	yes	43.1799	55.5074	47.9071	47.2946	47.9783	59.1515	48.782	51.6182	52.6882	65.7514	55.5889	56.752	48.8648	51.4748	51.0295	59.3641	4.77467	10.4993	2.19896	1	1	2.19896	0.54524	1	0	0	Synergy_Positive
ENSG00000181444	ZNF467	chr7:149461270-149470568	protein_coding	KNOWN	DMSO	Nutlin	0.0384325	0.99874	no	DMSO	CPI	0.599203	0.0152986	yes	DMSO	Combo	0.95993	0.000227548	yes	3.24194	4.89597	4.00564	4.52104	3.90649	4.56488	4.9942	5.87997	5.30856	7.76507	6.17936	8.89503	4.04785	4.3308	5.39424	7.61315	1.62935	3.5653	2.18818	1	1	2.18818	0.542999	1	0	0	Synergy_Positive
ENSG00000105556	MIER2	chr19:305572-344798	protein_coding	KNOWN	DMSO	Nutlin	0.106739	0.99874	no	DMSO	CPI	0.205429	0.263936	no	DMSO	Combo	0.470974	0.0117641	yes	8.32779	9.71909	8.58147	9.43733	9.56559	11.5886	8.3243	8.98513	9.96077	12.9511	10.5404	13.1001	8.87612	10.1972	9.09007	12.1972	1.53501	3.32108	2.16356	1	1	2.16356	0.537799	1	0	0	Synergy_Positive
ENSG00000213658	LAT	chr16:28985541-29002104	protein_coding	KNOWN	DMSO	Nutlin	-0.0664133	0.99874	no	DMSO	CPI	0.26321	0.216288	no	DMSO	Combo	0.428268	0.0437153	yes	40.8038	54.8676	36.6061	45.4205	47.9198	47.0786	45.762	48.053	53.1948	67.8707	55.866	56.8524	44.0925	46.8063	49.0033	60.1964	7.62457	16.1039	2.1121	1	1	2.1121	0.526538	1	0	0	Synergy_Positive
ENSG00000158863	FAM160B2	chr8:21946669-21962409	protein_coding	KNOWN	DMSO	Nutlin	0.00785745	0.99874	no	DMSO	CPI	0.476849	0.0397918	yes	DMSO	Combo	0.587567	0.0222971	yes	22.4298	27.3335	21.0085	24.9392	24.284	23.1756	26.5202	31.1038	27.6686	38.3246	34.5664	31.4487	23.5906	24.1329	28.4309	34.7799	5.3826	11.1893	2.07879	1	1	2.07879	0.518951	1	0	0	Synergy_Positive
ENSG00000101104	PABPC1L	chr20:43538702-43589127	protein_coding	KNOWN	DMSO	Nutlin	0.0799241	0.99874	no	DMSO	CPI	0.262646	0.341235	no	DMSO	Combo	0.600422	0.0360828	yes	19.4646	21.27	14.9146	17.2217	18.5469	25.8084	22.121	20.6586	19.1745	29.5607	24.8714	26.5249	18.5497	20.5257	20.6514	26.9857	4.07757	8.43593	2.06886	1	1	2.06886	0.516643	1	0	0	Synergy_Positive
ENSG00000156639	ZFAND3	chr6:37787274-38122400	protein_coding	KNOWN	DMSO	Nutlin	-0.0691371	0.99874	no	DMSO	CPI	0.344261	0.243044	no	DMSO	Combo	0.662406	0.00707974	yes	37.1872	34.7134	45.0002	40.1564	41.3355	37.7503	41.3789	47.5325	51.4521	58.386	57.678	53.8916	38.9669	39.7474	46.7878	56.6519	8.60137	17.6849	2.05606	1	1	2.05606	0.513633	1	0	0	Synergy_Positive
ENSG00000105327	BBC3	chr19:47724080-47736023	protein_coding	KNOWN	DMSO	Nutlin	1.05892	0.00641835	yes	DMSO	CPI	0.875905	0.00022781	yes	DMSO	Combo	2.27719	0.000227548	yes	6.05369	7.99919	7.26937	16.2009	14.8062	17.096	10.227	11.3365	12.2463	33.3689	34.7981	33.4985	7.10742	16.0344	11.2699	33.8885	13.0895	26.7811	2.046	1	1	2.046	0.511242	1	0	0	Synergy_Positive
ENSG00000105662	CRTC1	chr19:18794486-18893004	protein_coding	KNOWN	DMSO	Nutlin	-0.0809239	0.99874	no	DMSO	CPI	0.663407	0.000632828	yes	DMSO	Combo	0.952652	0.000227548	yes	3.05073	4.51383	2.97222	3.19628	3.28817	4.65886	3.94497	5.61186	5.10852	6.95685	5.4899	7.77025	3.51226	3.71444	4.88845	6.739	1.57837	3.22674	2.04435	1	1	2.04435	0.510848	1	0	0	Synergy_Positive
ENSG00000167535	CACNB3	chr12:49207576-49222724	protein_coding	KNOWN	DMSO	Nutlin	0.010818	0.99874	no	DMSO	CPI	0.337888	0.14608	no	DMSO	Combo	0.539529	0.0157009	yes	11.4717	8.5068	12.1719	10.2831	8.80669	14.8414	12.7697	10.7101	12.646	14.6758	12.3673	16.8603	10.7168	11.3104	12.0419	14.6345	1.91873	3.91767	2.0418	1	1	2.0418	0.510237	1	0	0	Synergy_Positive
ENSG00000163235	TGFA	chr2:70674411-70781325	protein_coding	KNOWN	DMSO	Nutlin	1.14545	0.00641835	yes	DMSO	CPI	2.08259	0.00022781	yes	DMSO	Combo	3.37357	0.000227548	yes	3.07069	2.93767	2.27826	7.11125	6.17397	5.99601	10.8885	10.8065	11.5816	34.1993	25.2544	21.926	2.76221	6.42708	11.0922	27.1266	11.9949	24.3644	2.03123	1	1	2.03123	0.507688	1	0	0	Synergy_Positive
ENSG00000122694	GLIPR2	chr9:36136731-36163910	protein_coding	KNOWN	DMSO	Nutlin	-0.00866798	0.99874	no	DMSO	CPI	0.535162	0.00118135	yes	DMSO	Combo	0.882037	0.000227548	yes	13.8201	16.6184	14.6757	15.2962	15.2902	16.942	20.3057	18.8321	20.7095	28.8735	26.0137	24.9329	15.0381	15.8428	19.9491	26.6067	5.71577	11.5686	2.02399	1	1	2.02399	0.505926	1	0	0	Synergy_Positive
ENSG00000124299	PEPD	chr19:33877855-34012700	protein_coding	KNOWN	DMSO	Nutlin	-0.0408302	0.99874	no	DMSO	CPI	0.292209	0.211356	no	DMSO	Combo	0.58709	0.00335233	yes	21.396	25.4744	19.0865	27.4626	20.9755	24.5687	26.2443	27.0508	20.5979	33.7991	29.8717	32.5474	21.9856	24.3356	24.631	32.0727	4.99533	10.0871	2.0193	1	1	2.0193	0.50478	1	0	0	Synergy_Positive
ENSG00000130023	C6orf70	chr6:170151717-170181680	protein_coding	KNOWN	DMSO	Nutlin	0.0179451	0.99874	no	DMSO	CPI	0.282415	0.14608	no	DMSO	Combo	0.421507	0.0341764	yes	23.2453	23.5811	23.1841	23.1222	25.6179	24.7028	24.2131	26.1957	26.6154	33.472	27.2506	30.2975	23.3368	24.481	25.6747	30.34	3.48203	7.0032	2.01124	1	1	2.01124	0.502794	1	0	0	Synergy_Positive
ENSG00000168899	VAMP5	chr2:85811530-85820535	protein_coding	KNOWN	DMSO	Nutlin	0.351729	0.99874	no	DMSO	CPI	0.620754	0.211891	no	DMSO	Combo	1.29466	0.00722088	yes	2.75963	2.40912	1.67539	1.60703	2.90314	4.3665	4.30076	1.53693	3.52721	6.3832	6.03231	3.43518	2.28138	2.95889	3.12163	5.28356	1.51776	3.00218	1.97803	1	1	1.97803	0.494447	1	0	0	Synergy_Positive
ENSG00000110455	ACCS	chr11:44087474-44105772	protein_coding	KNOWN	DMSO	Nutlin	0.011472	0.99874	no	DMSO	CPI	0.451219	0.0660495	no	DMSO	Combo	0.742334	0.00591668	yes	19.3535	17.5511	24.2986	21.1039	22.5355	21.8053	25.3891	26.1476	24.0931	37.471	30.6908	29.8448	20.4011	21.8149	25.2099	32.6689	6.2227	12.2678	1.97146	1	1	1.97146	0.492762	1	0	0	Synergy_Positive
ENSG00000174652	ZNF266	chr19:9523271-9546254	protein_coding	KNOWN	DMSO	Nutlin	-0.0573254	0.99874	no	DMSO	CPI	0.263105	0.148736	no	DMSO	Combo	0.443421	0.024379	yes	15.3313	11.2227	12.8237	14.0871	12.4965	13.6032	16.5182	13.6789	14.4079	17.7266	17.0989	16.3113	13.1259	13.3956	14.8683	17.0456	2.01213	3.9197	1.94803	1	1	1.94803	0.486661	1	0	0	Synergy_Positive
ENSG00000166275	C10orf32	chr10:104613979-104661656	protein_coding	KNOWN	DMSO	Nutlin	-0.0104462	0.99874	no	DMSO	CPI	0.384741	0.0266634	yes	DMSO	Combo	0.642354	0.000227548	yes	20.4854	18.6876	21.1071	20.225	18.6498	22.4065	25.2598	23.846	24.8919	33.8033	28.6834	26.1136	20.0934	20.4271	24.6659	29.5334	4.90627	9.44007	1.92408	1	1	1.92408	0.480272	1	0	0	Synergy_Positive
ENSG00000153558	FBXL2	chr3:33318516-33482863	protein_coding	KNOWN	DMSO	Nutlin	0.247179	0.99874	no	DMSO	CPI	0.86527	0.227519	no	DMSO	Combo	1.50873	0.03483	yes	1.37429	1.07406	0.851538	0.664949	2.05249	1.36471	1.19927	1.87422	2.45791	3.57561	2.63361	2.8738	1.09996	1.36072	1.8438	3.02767	1.00459	1.92771	1.9189	1	1	1.9189	0.478868	1	0	0	Synergy_Positive
ENSG00000115963	RND3	chr2:151324708-151395525	protein_coding	KNOWN	DMSO	Nutlin	0.251385	1	no	DMSO	CPI	2.46642	0.0139182	yes	DMSO	Combo	3.36736	0.00153057	yes	0.711327	0.557718	1.5282	0.714235	0.985093	1.62964	5.36904	4.3587	5.62512	10.129	8.90894	8.66597	0.932415	1.10966	5.11762	9.23464	4.36245	8.30222	1.90311	1	1	1.90311	0.474545	1	0	0	Synergy_Positive
ENSG00000116809	ZBTB17	chr1:16268363-16302627	protein_coding	KNOWN	DMSO	Nutlin	0.0656321	0.99874	no	DMSO	CPI	0.421797	0.0341627	yes	DMSO	Combo	0.770649	0.000227548	yes	12.1875	13.6799	14.965	15.8166	13.2654	17.0328	14.6329	16.2549	18.3457	22.9591	22.0196	21.685	13.6108	15.3716	16.4112	22.2212	4.56117	8.61043	1.88777	1	1	1.88777	0.470274	1	0	0	Synergy_Positive
ENSG00000114013	CD86	chr3:121774212-121839983	protein_coding	KNOWN	DMSO	Nutlin	-0.0117014	0.99874	no	DMSO	CPI	0.916765	0.00204492	yes	DMSO	Combo	1.43631	0.000227548	yes	2.18581	3.20904	2.78421	3.4287	2.16869	3.00365	5.56595	5.22314	3.7605	5.76161	8.76032	6.39327	2.72635	2.86701	4.84986	6.97173	2.26417	4.24538	1.87503	1	1	1.87503	0.466674	1	0	0	Synergy_Positive
ENSG00000082014	SMARCD3	chr7:150929574-150974982	protein_coding	KNOWN	DMSO	Nutlin	0.0623167	0.99874	no	DMSO	CPI	0.804327	0.0254836	yes	DMSO	Combo	1.21334	0.00153057	yes	10.5537	10.9172	9.63358	10.3594	10.9565	12.7058	17.0285	15.371	17.6603	26.9096	19.0193	26.1386	10.3682	11.3406	16.6866	24.0225	7.29085	13.6543	1.87281	1	1	1.87281	0.466042	1	0	0	Synergy_Positive
ENSG00000237172	B3GNT9	chr16:67143860-67185117	protein_coding	KNOWN	DMSO	Nutlin	-0.131302	1	no	DMSO	CPI	1.60224	1	no	DMSO	Combo	2.12003	0.0134167	yes	0.25683	0.417596	0.226549	0.144729	0.397244	0.40486	0.856092	0.875982	0.747082	1.78818	0.822133	1.31976	0.300325	0.315611	0.826385	1.31002	0.541346	1.0097	1.86516	1	1	1.86516	0.463854	1	0	0	Synergy_Positive
ENSG00000183401	CCDC159	chr19:11406823-11465620	protein_coding	KNOWN	DMSO	Nutlin	-0.0612874	0.99874	no	DMSO	CPI	0.770031	0.0453584	yes	DMSO	Combo	1.13711	0.00486136	yes	17.9412	22.2323	18.3107	20.3482	14.6026	24.8825	27.4518	32.8843	31.5192	42.2349	37.772	43.23	19.4947	19.9444	30.6184	41.079	11.5734	21.5842	1.86499	1	1	1.86499	0.463803	1	0	0	Synergy_Positive
ENSG00000006025	OSBPL7	chr17:45884737-45899200	protein_coding	KNOWN	DMSO	Nutlin	-0.0709777	0.99874	no	DMSO	CPI	0.734638	0.0177004	yes	DMSO	Combo	0.849668	0.00605986	yes	5.28677	7.57649	7.96004	7.11177	7.1876	6.85714	9.80479	8.55526	9.15884	9.70353	13.8798	10.2409	6.9411	7.05217	9.17296	11.2747	2.34293	4.33364	1.84967	1	1	1.84967	0.459362	1	0	0	Synergy_Positive
ENSG00000175482	POLD4	chr11:67118247-67141648	protein_coding	KNOWN	DMSO	Nutlin	0.170806	0.99874	no	DMSO	CPI	0.431606	0.027319	yes	DMSO	Combo	0.683414	0.000227548	yes	31.6037	39.4691	32.7431	31.5889	40.7602	46.5796	39.3526	39.3272	40.0851	59.7755	43.5729	55.89	34.6053	39.6429	39.5883	53.0795	10.0206	18.4742	1.84362	1	1	1.84362	0.457589	1	0	0	Synergy_Positive
ENSG00000108107	RPL28	chr19:55896712-55919145	protein_coding	KNOWN	DMSO	Nutlin	-0.133666	0.99874	no	DMSO	CPI	0.352872	0.0166736	yes	DMSO	Combo	0.491226	0.00135505	yes	582.788	814.432	671.2	657.398	628.372	798.416	741.29	828.637	922.868	1047.91	904.424	923.144	689.473	694.729	830.932	958.493	146.714	269.019	1.83364	1	1	1.83364	0.454635	1	0	0	Synergy_Positive
ENSG00000071054	MAP4K4	chr2:102313311-102511150	protein_coding	KNOWN	DMSO	Nutlin	0.0907811	0.99874	no	DMSO	CPI	0.191383	0.186261	no	DMSO	Combo	0.552328	0.000227548	yes	32.2264	29.948	29.4918	36.4388	35.5029	32.4243	32.8299	33.7492	32.205	42.1841	44.6538	41.0967	30.5554	34.7887	32.928	42.6449	6.6059	12.0895	1.8301	1	1	1.8301	0.453582	1	0	0	Synergy_Positive
ENSG00000087086	FTL	chr19:49468557-49470135	protein_coding	KNOWN	DMSO	Nutlin	-0.0470983	0.99874	no	DMSO	CPI	1.05083	0.00022781	yes	DMSO	Combo	1.43882	0.000227548	yes	1539.59	1795.09	1681.75	1745.79	1645.9	1873.88	3571.34	3568.84	3816.96	5816.8	5440.81	5041.92	1672.14	1755.19	3652.38	5433.18	2063.28	3761.03	1.82284	1	1	1.82284	0.451405	1	0	0	Synergy_Positive
ENSG00000183087	GAS6	chr13:114518602-114567046	protein_coding	KNOWN	DMSO	Nutlin	0.533129	0.464931	no	DMSO	CPI	0.527304	0.0682932	no	DMSO	Combo	1.36794	0.000227548	yes	1.98436	2.47629	1.84097	2.25969	3.77663	3.74469	2.60164	1.79131	3.81363	6.58166	4.72843	4.70075	2.10054	3.26034	2.73553	5.33695	1.79478	3.23641	1.80323	1	1	1.80323	0.445439	1	0	0	Synergy_Positive
ENSG00000184838	PRR16	chr5:119799972-120023027	protein_coding	KNOWN	DMSO	Nutlin	0.128217	0.99874	no	DMSO	CPI	1.53328	0.00022781	yes	DMSO	Combo	2.04344	0.000227548	yes	3.53275	2.78905	3.60009	3.03906	3.53508	3.60685	6.81486	9.3138	8.0566	11.1115	13.9428	11.0368	3.3073	3.39366	8.06175	12.0304	4.84082	8.72307	1.80198	1	1	1.80198	0.445055	1	0	0	Synergy_Positive
ENSG00000009950	MLXIPL	chr7:73007523-73038873	protein_coding	KNOWN	DMSO	Nutlin	-0.0598738	0.99874	no	DMSO	CPI	1.21385	0.00022781	yes	DMSO	Combo	1.58722	0.000227548	yes	5.04779	8.72766	5.09463	4.66823	6.97595	7.65774	10.6258	12.5888	15.4479	16.9121	17.1334	21.1433	6.29003	6.43397	12.8875	18.3963	6.74142	12.1062	1.7958	1	1	1.7958	0.443145	1	0	0	Synergy_Positive
ENSG00000141562	NARF	chr17:80412148-80446143	protein_coding	KNOWN	DMSO	Nutlin	-0.104323	0.99874	no	DMSO	CPI	0.24231	0.269483	no	DMSO	Combo	0.441704	0.0498216	yes	46.5472	61.0593	53.2184	50.1934	48.2778	63.1882	70.3115	61.2074	59.6605	74.6956	72.4219	69.6739	53.6083	53.8865	63.7265	72.2638	10.3963	18.6555	1.79443	1	1	1.79443	0.44272	1	0	0	Synergy_Positive
ENSG00000198839	ZNF277	chr7:111846642-112049678	protein_coding	KNOWN	DMSO	Nutlin	0.0989272	0.99874	no	DMSO	CPI	0.498717	0.00423978	yes	DMSO	Combo	0.816388	0.000227548	yes	21.2997	13.8864	16.7212	16.859	20.0674	17.5989	18.9844	22.6219	23.942	27.9657	31.6607	21.438	17.3024	18.1751	21.8494	27.0215	5.41967	9.71903	1.79329	1	1	1.79329	0.442366	1	0	0	Synergy_Positive
ENSG00000141682	PMAIP1	chr18:57567179-57571538	protein_coding	KNOWN	DMSO	Nutlin	0.0410243	0.99874	no	DMSO	CPI	0.252485	0.0469121	yes	DMSO	Combo	0.559026	0.000227548	yes	45.2251	38.0183	44.285	47.0549	42.6494	44.0993	50.1515	48.2533	49.3555	59.3815	61.0058	54.6484	42.5095	44.6012	49.2534	58.3452	8.8357	15.8358	1.79225	1	1	1.79225	0.442042	1	0	0	Synergy_Positive
ENSG00000125726	CD70	chr19:6583193-6604114	protein_coding	KNOWN	DMSO	Nutlin	0.41992	0.0573443	no	DMSO	CPI	0.425694	0.00118135	yes	DMSO	Combo	1.14859	0.000227548	yes	40.8267	49.481	42.5541	61.7069	65.2579	65.2289	51.012	52.7837	58.0289	99.7193	98.485	92.3534	44.2873	64.0646	53.9415	96.8526	29.4316	52.5653	1.78602	1	1	1.78602	0.440095	1	0	0	Synergy_Positive
ENSG00000111961	SASH1	chr6:148558720-148873186	protein_coding	KNOWN	DMSO	Nutlin	0.095166	0.99874	no	DMSO	CPI	0.276895	0.0250713	yes	DMSO	Combo	0.609079	0.000227548	yes	14.7684	10.3503	13.3886	15.0373	15.8233	12.0459	15.7549	14.0131	13.7502	17.331	19.8579	18.0885	12.8358	14.3022	14.5061	18.4258	3.1367	5.59003	1.78214	1	1	1.78214	0.438876	1	0	0	Synergy_Positive
ENSG00000111252	SH2B3	chr12:111843751-111889427	protein_coding	KNOWN	DMSO	Nutlin	-0.0345215	0.99874	no	DMSO	CPI	0.320667	0.00524268	yes	DMSO	Combo	0.4549	0.000227548	yes	21.9986	21.583	20.3273	21.9704	23.1054	21.0659	24.9223	24.3035	24.8707	28.7269	28.4306	28.5753	21.303	22.0472	24.6988	28.5776	4.14013	7.27463	1.7571	1	1	1.7571	0.430881	1	0	0	Synergy_Positive
ENSG00000114988	LMAN2L	chr2:97371665-97405801	protein_coding	KNOWN	DMSO	Nutlin	-0.0533534	0.99874	no	DMSO	CPI	0.386943	0.0188881	yes	DMSO	Combo	0.504058	0.00366034	yes	7.20773	9.56023	6.10662	8.55947	7.18538	7.25757	7.9025	9.9489	9.446	10.5896	10.5004	9.7458	7.62486	7.66747	9.09913	10.2786	1.51689	2.65374	1.74946	1	1	1.74946	0.428397	1	0	0	Synergy_Positive
ENSG00000164938	TP53INP1	chr8:95825538-96128683	protein_coding	KNOWN	DMSO	Nutlin	2.05055	0.00641835	yes	DMSO	CPI	3.134	0.00022781	yes	DMSO	Combo	4.39091	0.000227548	yes	2.53889	1.89176	2.77771	10.1196	11.9475	8.66147	21.0722	20.5662	19.902	48.402	51.3988	42.5601	2.40279	10.2429	20.5135	47.4536	25.9507	45.0508	1.73601	1	1	1.73601	0.423968	1	0	0	Synergy_Positive
ENSG00000079277	MKNK1	chr1:47004367-47082563	protein_coding	KNOWN	DMSO	Nutlin	-0.00958506	0.99874	no	DMSO	CPI	0.589423	0.0101813	yes	DMSO	Combo	0.778988	0.000628512	yes	17.4591	17.9102	14.5508	18.5804	15.8957	16.2983	23.1604	22.271	21.7967	29.7869	27.5451	24.1075	16.64	16.9248	22.4094	27.1465	6.0541	10.5065	1.73543	1	1	1.73543	0.423774	1	0	0	Synergy_Positive
ENSG00000070404	FSTL3	chr19:676391-683385	protein_coding	KNOWN	DMSO	Nutlin	0.246151	0.99874	no	DMSO	CPI	0.483208	0.161103	no	DMSO	Combo	0.740373	0.041041	yes	4.30382	3.4487	2.86634	4.23654	3.25778	4.63247	4.07813	4.58818	4.26017	5.57118	6.67932	4.97925	3.53962	4.04226	4.30883	5.74325	1.27185	2.20363	1.73262	1	1	1.73262	0.422839	1	0	0	Synergy_Positive
ENSG00000125657	TNFSF9	chr19:6531009-6535931	protein_coding	KNOWN	DMSO	Nutlin	0.787948	0.00641835	yes	DMSO	CPI	0.984374	0.00022781	yes	DMSO	Combo	1.97015	0.000227548	yes	12.8539	16.9937	18.1573	28.2966	26.242	32.9526	27.4956	27.1034	31.2734	62.1875	61.754	58.0477	16.0016	29.1637	28.6241	60.6631	25.7846	44.6614	1.7321	1	1	1.7321	0.422665	1	0	0	Synergy_Positive
ENSG00000112305	SMAP1	chr6:71377478-71666741	protein_coding	KNOWN	DMSO	Nutlin	-0.0433393	0.99874	no	DMSO	CPI	0.232761	0.125262	no	DMSO	Combo	0.385651	0.00884076	yes	12.0517	11.9772	13.6631	12.8915	12.1853	12.8953	14.1458	13.2151	14.6244	14.6228	15.7941	15.1361	12.564	12.6574	13.9951	15.1843	1.52447	2.62033	1.71885	1	1	1.71885	0.418217	1	0	0	Synergy_Positive
ENSG00000100612	DHRS7	chr14:60558628-60636574	protein_coding	KNOWN	DMSO	Nutlin	0.287927	0.99874	no	DMSO	CPI	0.285919	0.477222	no	DMSO	Combo	0.744439	0.0192445	yes	16.7404	14.5868	17.1079	17.3658	21.3218	20.1033	17.4106	18.7774	17.5683	25.115	26.6038	23.6124	16.145	19.597	17.9188	25.1104	5.22567	8.96537	1.71564	1	1	1.71564	0.417127	1	0	0	Synergy_Positive
ENSG00000130684	ZNF337	chr20:25593570-25677477	protein_coding	KNOWN	DMSO	Nutlin	0.545973	0.0947057	no	DMSO	CPI	0.17262	0.458689	no	DMSO	Combo	1.03855	0.000227548	yes	9.87625	9.07734	8.57009	13.5879	12.3277	15.4874	10.8832	9.62282	7.96703	20.6525	15.1613	17.0738	9.17456	13.801	9.49102	17.6292	4.9429	8.45464	1.71046	1	1	1.71046	0.415363	1	0	0	Synergy_Positive
ENSG00000177700	POLR2L	chr11:818901-842545	protein_coding	KNOWN	DMSO	Nutlin	-0.0722617	0.99874	no	DMSO	CPI	0.402924	0.0636868	no	DMSO	Combo	0.478626	0.0314325	yes	121.394	165.412	119.642	129.512	119.71	165.977	131.788	166.438	189.437	209.22	175.719	175.169	135.483	138.4	162.554	186.703	29.9887	51.22	1.70798	1	1	1.70798	0.414513	1	0	0	Synergy_Positive
ENSG00000167528	ZNF641	chr12:48733790-48836730	protein_coding	KNOWN	DMSO	Nutlin	-0.0306956	0.99874	no	DMSO	CPI	0.471318	0.119849	no	DMSO	Combo	0.752272	0.0195791	yes	3.70653	4.21873	5.58135	4.43347	5.28118	4.07675	6.21933	6.17435	5.47264	5.71728	8.1901	7.49599	4.5022	4.59713	5.95544	7.13446	1.54817	2.63225	1.70024	1	1	1.70024	0.411847	1	0	0	Synergy_Positive
ENSG00000159388	BTG2	chr1:203274618-203278730	protein_coding	KNOWN	DMSO	Nutlin	1.5492	0.00641835	yes	DMSO	CPI	1.0376	0.00022781	yes	DMSO	Combo	2.6672	0.000227548	yes	9.98032	9.94413	9.99257	30.699	31.6637	29.5373	16.863	20.1318	20.4839	66.1442	63.2266	52.5613	9.97234	30.6333	19.1596	60.644	29.8482	50.6717	1.69765	1	1	1.69765	0.410949	1	0	0	Synergy_Positive
ENSG00000197816	CCDC180	chr9:99918851-100140806	protein_coding	KNOWN	DMSO	Nutlin	0.0406699	0.99874	no	DMSO	CPI	1.66246	0.000435081	yes	DMSO	Combo	2.05091	0.000227548	yes	2.16521	1.40659	0.916128	1.90787	1.58518	1.40819	3.80026	4.9801	1.89653	7.00733	3.92331	4.69223	1.49598	1.63375	3.55896	5.20762	2.20076	3.71165	1.68653	1	1	1.68653	0.407067	1	0	0	Synergy_Positive
ENSG00000116717	GADD45A	chr1:68150743-68154021	protein_coding	KNOWN	DMSO	Nutlin	1.37862	0.00641835	yes	DMSO	CPI	0.744288	0.00022781	yes	DMSO	Combo	2.36596	0.000227548	yes	7.28835	8.43798	6.96607	19.3965	21.7523	23.3866	11.4406	11.6105	13.3686	41.9042	41.1644	33.3188	7.56413	21.5118	12.1399	38.7958	18.5234	31.2317	1.68606	1	1	1.68606	0.406902	1	0	0	Synergy_Positive
ENSG00000124659	TBCC	chr6:42712218-42714558	protein_coding	KNOWN	DMSO	Nutlin	-0.0419731	0.99874	no	DMSO	CPI	0.343954	0.00977757	yes	DMSO	Combo	0.472479	0.00170158	yes	13.5508	14.8302	16.4872	13.603	13.7724	18.322	17.2584	17.7235	18.4447	21.8421	19.0963	19.7213	14.9561	15.2325	17.8089	20.2199	3.1292	5.26383	1.68217	1	1	1.68217	0.405528	1	0	0	Synergy_Positive
ENSG00000153208	MERTK	chr2:112656055-112787138	protein_coding	KNOWN	DMSO	Nutlin	-0.0333131	0.99874	no	DMSO	CPI	1.55323	0.00022781	yes	DMSO	Combo	2.12081	0.000227548	yes	2.65744	1.35266	1.52623	1.61833	1.91797	2.23933	4.98055	6.10467	4.41723	7.31722	7.64819	7.68837	1.84544	1.92521	5.16748	7.55126	3.40181	5.70582	1.67729	1	1	1.67729	0.4038	1	0	0	Synergy_Positive
ENSG00000163947	ARHGEF3	chr3:56761445-57114129	protein_coding	KNOWN	DMSO	Nutlin	0.996524	0.00641835	yes	DMSO	CPI	2.30794	0.00022781	yes	DMSO	Combo	3.24729	0.000227548	yes	4.92136	2.85154	3.48165	7.73185	7.96789	7.43553	15.853	17.4781	18.21	30.6599	37.6294	30.416	3.75152	7.71176	17.1804	32.9018	17.3891	29.1502	1.67635	1	1	1.67635	0.403467	1	0	0	Synergy_Positive
ENSG00000013583	HEBP1	chr12:13080659-13193613	protein_coding	KNOWN	DMSO	Nutlin	-0.0314796	0.99874	no	DMSO	CPI	0.471161	0.00171169	yes	DMSO	Combo	0.66935	0.000227548	yes	14.1647	18.5508	18.6658	17.3724	16.7434	18.4332	21.2777	21.3925	22.9458	25.2842	26.9709	24.9229	17.1271	17.5163	21.872	25.726	5.13413	8.5989	1.67485	1	1	1.67485	0.402931	1	0	0	Synergy_Positive
ENSG00000068400	GRIPAP1	chrX:48830133-48858675	protein_coding	KNOWN	DMSO	Nutlin	0.0330135	0.99874	no	DMSO	CPI	0.228738	0.146602	no	DMSO	Combo	0.335966	0.0287788	yes	30.3716	29.5396	26.0835	29.4348	29.3056	32.9922	29.7745	31.7563	29.0945	39.5806	31.4539	32.3156	28.6649	30.5775	30.2084	34.45	3.45617	5.78513	1.67386	1	1	1.67386	0.402578	1	0	0	Synergy_Positive
ENSG00000120798	NR2C1	chr12:95414004-95467479	protein_coding	KNOWN	DMSO	Nutlin	-0.062073	0.99874	no	DMSO	CPI	0.283597	0.178511	no	DMSO	Combo	0.504419	0.0155803	yes	19.6661	20.5392	21.6478	26.9883	20.3513	17.3578	25.675	21.7966	24.6543	28.8996	26.2885	28.5512	20.6177	21.5658	24.042	27.9131	4.37237	7.2954	1.66852	1	1	1.66852	0.400668	1	0	0	Synergy_Positive
ENSG00000204351	SKIV2L	chr6:31919863-31937532	protein_coding	KNOWN	DMSO	Nutlin	-0.0714334	0.99874	no	DMSO	CPI	0.459641	0.0508687	no	DMSO	Combo	0.489421	0.0421778	yes	32.2239	37.4045	32.5784	39.1048	30.4688	33.179	42.0794	40.1567	39.5673	50.7074	41.8608	42.8913	34.0689	34.2509	40.6011	45.1532	6.71413	11.0842	1.65088	1	1	1.65088	0.394263	1	0	0	Synergy_Positive
ENSG00000132793	LPIN3	chr20:39969559-39995467	protein_coding	KNOWN	DMSO	Nutlin	0.0239606	0.99874	no	DMSO	CPI	0.681726	0.00940004	yes	DMSO	Combo	0.891994	0.000227548	yes	5.877	6.08555	5.75361	6.66502	6.23182	6.04639	10.4719	6.96971	7.45082	9.96698	10.907	10.6957	5.90539	6.31441	8.29748	10.5232	2.80111	4.61784	1.64857	1	1	1.64857	0.393415	1	0	0	Synergy_Positive
ENSG00000179862	CITED4	chr1:41326728-41328018	protein_coding	KNOWN	DMSO	Nutlin	0.168296	0.990671	no	DMSO	CPI	0.335949	0.0112065	yes	DMSO	Combo	0.611468	0.000227548	yes	18.4542	27.9919	22.9429	28.1331	23.9966	32.5324	20.3944	23.6865	32.6159	36.7961	34.8545	34.7719	23.1297	28.2207	25.5656	35.4742	7.52697	12.3445	1.64004	1	1	1.64004	0.390257	1	0	0	Synergy_Positive
ENSG00000204387	C6orf48	chr6:31802384-31807541	protein_coding	KNOWN	DMSO	Nutlin	-0.0713598	0.99874	no	DMSO	CPI	0.277056	0.0325116	yes	DMSO	Combo	0.373878	0.00396971	yes	119.96	132.639	116.824	118.159	114.064	143.533	146.084	122.953	154.304	179.503	138.032	150.435	123.141	125.252	141.114	155.99	20.0837	32.849	1.63561	1	1	1.63561	0.388606	1	0	0	Synergy_Positive
ENSG00000204103	MAFB	chr20:39314487-39317880	protein_coding	KNOWN	DMSO	Nutlin	0.386436	0.314267	no	DMSO	CPI	0.18364	0.394272	no	DMSO	Combo	0.822941	0.000227548	yes	2.72801	2.7346	2.5609	3.73613	3.84828	3.75131	2.48832	3.07607	2.74545	4.52571	5.43743	3.94354	2.6745	3.77857	2.76995	4.63556	1.19951	1.96106	1.63488	1	1	1.63488	0.388333	1	0	0	Synergy_Positive
ENSG00000179163	FUCA1	chr1:24171566-24194784	protein_coding	KNOWN	DMSO	Nutlin	0.777781	0.00641835	yes	DMSO	CPI	3.35061	0.00022781	yes	DMSO	Combo	4.09079	0.000227548	yes	2.68057	2.85078	2.89661	4.2	5.32001	5.4436	27.3956	26.0483	27.1817	48.4899	46.4038	41.7507	2.80932	4.98787	26.8752	45.5481	26.2444	42.7388	1.62849	1	1	1.62849	0.385935	1	0	0	Synergy_Positive
ENSG00000197070	ARRDC1	chr9:140500105-140513358	protein_coding	KNOWN	DMSO	Nutlin	-0.0515418	0.99874	no	DMSO	CPI	0.32607	0.0502597	no	DMSO	Combo	0.3685	0.0336677	yes	39.8361	43.4968	37.6638	37.2148	42.3343	46.8871	45.7748	43.2881	47.8128	61.078	44.092	50.4905	40.3322	42.1454	45.6252	51.8868	7.10617	11.5546	1.626	1	1	1.626	0.384992	1	0	0	Synergy_Positive
ENSG00000048392	RRM2B	chr8:103216729-103251346	protein_coding	KNOWN	DMSO	Nutlin	1.07543	0.00641835	yes	DMSO	CPI	1.00778	0.00022781	yes	DMSO	Combo	2.19524	0.000227548	yes	33.5442	23.9558	34.6915	68.6134	69.6936	56.5539	60.5717	58.1794	59.4865	125.47	159.032	113.741	30.7305	64.9536	59.4125	132.748	62.9052	102.017	1.62176	1	1	1.62176	0.383386	1	0	0	Synergy_Positive
ENSG00000172667	ZMAT3	chr3:178735010-178790067	protein_coding	KNOWN	DMSO	Nutlin	1.46744	0.00641835	yes	DMSO	CPI	1.49611	0.00022781	yes	DMSO	Combo	2.85435	0.000227548	yes	3.70813	2.76315	3.67722	9.81632	10.7216	8.97663	9.58486	9.45885	8.68978	22.5639	26.6282	20.4321	3.38283	9.83818	9.2445	23.2081	12.317	19.8252	1.60958	1	1	1.60958	0.37872	1	0	0	Synergy_Positive
ENSG00000166825	ANPEP	chr15:90328119-90358633	protein_coding	KNOWN	DMSO	Nutlin	0.209965	0.99874	no	DMSO	CPI	0.262166	0.261397	no	DMSO	Combo	0.56476	0.0198239	yes	7.39664	10.047	7.5231	7.31567	10.1398	12.0391	8.30727	8.83288	9.47465	10.3682	11.7611	12.77	8.32225	9.83152	8.8716	11.6331	2.05863	3.31085	1.60828	1	1	1.60828	0.378218	1	0	0	Synergy_Positive
ENSG00000137821	LRRC49	chr15:71123862-71342414	protein_coding	KNOWN	DMSO	Nutlin	-0.0619152	1	no	DMSO	CPI	0.871865	0.0491079	yes	DMSO	Combo	1.31647	0.00270475	yes	0.77791	0.696953	0.725644	0.76493	0.98144	0.689432	1.46759	1.59456	1.24926	2.73196	1.43298	1.80568	0.733502	0.811934	1.43714	1.99021	0.782066	1.2567	1.6069	1	1	1.6069	0.377685	1	0	0	Synergy_Positive
ENSG00000162783	IER5	chr1:181057637-181059977	protein_coding	KNOWN	DMSO	Nutlin	0.478556	0.0318	yes	DMSO	CPI	1.36228	0.00022781	yes	DMSO	Combo	1.96543	0.000227548	yes	7.71177	12.791	10.7747	16.0555	14.4403	15.1258	22.6291	21.6338	26.5989	39.6463	38.7983	39.4049	10.4258	15.2072	23.6206	39.2832	17.9762	28.8573	1.60531	1	1	1.60531	0.377068	1	0	0	Synergy_Positive
ENSG00000160323	ADAMTS13	chr9:136243116-136324508	protein_coding	KNOWN	DMSO	Nutlin	0.514522	1	no	DMSO	CPI	0.96279	0.159727	no	DMSO	Combo	1.65292	0.0264248	yes	0.885132	0.926949	0.618935	1.48464	1.35537	0.93903	0.975198	1.84709	1.44139	1.5532	2.66151	3.30762	0.810339	1.25968	1.42123	2.50744	1.06023	1.6971	1.6007	1	1	1.6007	0.375272	1	0	0	Synergy_Positive
ENSG00000196576	PLXNB2	chr22:50713407-50746056	protein_coding	KNOWN	DMSO	Nutlin	0.420318	0.253206	no	DMSO	CPI	0.673727	0.00022781	yes	DMSO	Combo	1.25489	0.000227548	yes	64.1312	67.0929	57.5291	93.2375	79.5724	91.0576	82.1732	89.149	91.1522	151.993	145.312	129.078	62.9177	87.9558	87.4915	142.128	49.6118	79.2099	1.59659	1	1	1.59659	0.373667	1	0	0	Synergy_Positive
ENSG00000242732	RGAG4	chrX:71130937-71363424	protein_coding	KNOWN	DMSO	Nutlin	0.550257	0.196066	no	DMSO	CPI	0.797567	0.00022781	yes	DMSO	Combo	1.53306	0.000227548	yes	1.44642	1.46544	1.52006	1.78129	2.43255	2.61117	2.43852	2.3646	2.23118	4.62149	4.04747	3.68467	1.47731	2.275	2.34477	4.11788	1.66516	2.64057	1.58578	1	1	1.58578	0.369395	1	0	0	Synergy_Positive
ENSG00000184182	UBE2F	chr2:238875468-239008054	protein_coding	KNOWN	DMSO	Nutlin	0.142911	0.99874	no	DMSO	CPI	0.399669	0.148736	no	DMSO	Combo	0.699928	0.00884076	yes	17.9525	16.6674	18.294	16.9127	20.6287	20.1457	19.6548	25.9854	21.8444	30.4982	26.3302	26.6391	17.638	19.229	22.4949	27.8225	6.44797	10.1845	1.5795	1	1	1.5795	0.366886	1	0	0	Synergy_Positive
ENSG00000185761	ADAMTSL5	chr19:1505016-1513603	protein_coding	KNOWN	DMSO	Nutlin	-0.141499	0.99874	no	DMSO	CPI	0.495296	0.134798	no	DMSO	Combo	0.697266	0.0393441	yes	3.44909	4.22279	3.37066	2.48188	4.56265	5.05018	5.22868	4.39529	5.43332	6.2029	7.13147	5.70186	3.68085	4.03157	5.0191	6.34541	1.68897	2.66456	1.57762	1	1	1.57762	0.366135	1	0	0	Synergy_Positive
ENSG00000101421	CHMP4B	chr20:32399109-32442172	protein_coding	KNOWN	DMSO	Nutlin	-0.0403032	0.99874	no	DMSO	CPI	0.276435	0.0340927	yes	DMSO	Combo	0.367358	0.00457502	yes	34.9508	41.9352	40.1954	37.1403	38.4007	45.3497	47.1683	42.0794	41.3348	50.3249	48.5715	45.3694	39.0271	40.2969	43.5275	48.0886	5.77013	9.06147	1.57041	1	1	1.57041	0.363223	1	0	0	Synergy_Positive
ENSG00000078237	C12orf5	chr12:4430370-4462338	protein_coding	KNOWN	DMSO	Nutlin	0.693589	0.00641835	yes	DMSO	CPI	0.0838708	0.696694	no	DMSO	Combo	1.14196	0.000227548	yes	11.1259	10.0935	12.0541	17.8523	17.451	20.4349	10.7106	10.2827	12.5189	23.3493	26.6734	18.7701	11.0912	18.5794	11.1707	22.9309	7.5678	11.8398	1.56449	1	1	1.56449	0.360815	1	0	0	Synergy_Positive
ENSG00000009790	TRAF3IP3	chr1:209929376-209957904	protein_coding	KNOWN	DMSO	Nutlin	0.0371974	0.99874	no	DMSO	CPI	0.378735	0.0252617	yes	DMSO	Combo	0.615808	0.000227548	yes	53.664	63.1195	54.6952	61.9364	58.1398	63.804	68.3415	73.7436	64.6382	86.247	76.3535	83.0726	57.1596	61.2934	68.9078	81.891	15.882	24.7315	1.5572	1	1	1.5572	0.357821	1	0	0	Synergy_Positive
ENSG00000147174	ACRC	chrX:70798260-70833433	protein_coding	KNOWN	DMSO	Nutlin	0.1322	1	no	DMSO	CPI	1.79737	1	no	DMSO	Combo	2.48773	0.000433026	yes	0.310289	0.409253	0.241955	0.41727	0.334755	0.580656	1.15497	1.15391	0.818444	2.23096	1.21199	1.46864	0.320499	0.444227	1.04244	1.6372	0.84567	1.3167	1.55699	1	1	1.55699	0.357734	1	0	0	Synergy_Positive
ENSG00000157227	MMP14	chr14:23305765-23318236	protein_coding	KNOWN	DMSO	Nutlin	0.0370366	0.99874	no	DMSO	CPI	0.693051	0.00022781	yes	DMSO	Combo	0.946477	0.000227548	yes	77.9495	89.1912	84.6807	92.5111	90.8264	93.7203	114.498	122.994	132.627	164.388	158.115	152.751	83.9405	92.3526	123.373	158.418	47.8447	74.4775	1.55665	1	1	1.55665	0.357596	1	0	0	Synergy_Positive
ENSG00000095015	MAP3K1	chr5:56111400-56191979	protein_coding	KNOWN	DMSO	Nutlin	0.134177	0.99874	no	DMSO	CPI	0.331671	0.0442045	yes	DMSO	Combo	0.7606	0.000227548	yes	28.1452	27.7416	29.2777	31.059	33.147	33.2005	36.3468	32.0715	35.0043	43.3656	47.3711	41.8679	28.3882	32.4688	34.4742	44.2015	10.1667	15.8134	1.55541	1	1	1.55541	0.357082	1	0	0	Synergy_Positive
ENSG00000197530	MIB2	chr1:1549137-1565990	protein_coding	KNOWN	DMSO	Nutlin	0.0881343	0.99874	no	DMSO	CPI	0.931792	0.00022781	yes	DMSO	Combo	1.25803	0.000227548	yes	9.15221	16.0843	10.8594	14.4937	13.9747	14.0735	17.5223	19.1451	22.4601	28.8113	25.4399	27.4353	12.032	14.1806	19.7092	27.2288	9.82586	15.1969	1.54662	1	1	1.54662	0.353428	1	0	0	Synergy_Positive
ENSG00000122420	PTGFR	chr1:78695282-79005434	protein_coding	KNOWN	DMSO	Nutlin	0.172988	1	no	DMSO	CPI	4.31359	0.00204492	yes	DMSO	Combo	4.99589	0.000628512	yes	0.0781869	0.0258034	0.106067	0.116833	0.0496447	0.0732218	1.66924	1.09185	1.34186	1.97623	2.58894	1.70569	0.0700191	0.0798998	1.36765	2.09029	1.30751	2.02027	1.54512	1	1	1.54512	0.352803	1	0	0	Synergy_Positive
ENSG00000196704	AMZ2	chr17:66242769-66253297	protein_coding	KNOWN	DMSO	Nutlin	0.161248	0.99874	no	DMSO	CPI	0.27747	0.096948	no	DMSO	Combo	0.454164	0.0062121	yes	43.5675	41.8364	47.3634	44.889	49.1235	50.56	48.4813	48.9442	47.0474	61.1179	54.6733	53.1417	44.2558	48.1908	48.1576	56.311	7.83693	12.0552	1.53825	1	1	1.53825	0.349913	1	0	0	Synergy_Positive
ENSG00000170909	OSCAR	chr19:54597932-54606000	protein_coding	KNOWN	DMSO	Nutlin	0.141893	0.99874	no	DMSO	CPI	0.808051	0.00022781	yes	DMSO	Combo	1.12661	0.000227548	yes	8.58984	11.556	8.13245	11.2523	10.423	11.9049	14.4174	12.5901	17.2688	22.4876	17.755	20.7421	9.4261	11.1934	14.7588	20.3282	7.09997	10.9021	1.53552	1	1	1.53552	0.348754	1	0	0	Synergy_Positive
ENSG00000085982	USP40	chr2:234384165-234475428	protein_coding	KNOWN	DMSO	Nutlin	-0.038766	0.99874	no	DMSO	CPI	0.467552	0.0242094	yes	DMSO	Combo	0.540347	0.0145607	yes	11.342	13.7188	10.2315	14.7248	11.4171	10.4871	13.8101	15.9259	14.0034	18.2018	15.0142	17.0049	11.7641	12.2097	14.5798	16.7403	3.26127	4.9762	1.52585	1	1	1.52585	0.344627	1	0	0	Synergy_Positive
ENSG00000105655	ISYNA1	chr19:18529673-18549111	protein_coding	KNOWN	DMSO	Nutlin	0.106295	0.99874	no	DMSO	CPI	0.569375	0.0592567	no	DMSO	Combo	0.717195	0.00750086	yes	19.4911	24.0472	19.4796	20.006	17.8234	31.0491	23.906	31.2311	30.3036	42.3521	33.8237	29.9958	21.006	22.9595	28.4802	35.3905	9.4278	14.3846	1.52576	1	1	1.52576	0.344589	1	0	0	Synergy_Positive
ENSG00000232859	LYRM9	chr17:26083791-26221778	protein_coding	KNOWN	DMSO	Nutlin	0.356982	1	no	DMSO	CPI	2.65473	0.00221342	yes	DMSO	Combo	3.08354	0.00100341	yes	0.559978	0.941302	0.266622	0.778674	0.631368	0.928775	2.28888	3.70092	4.53769	6.72016	5.41471	3.86141	0.589301	0.779606	3.50916	5.33209	3.11017	4.74279	1.52493	1	1	1.52493	0.344233	1	0	0	Synergy_Positive
ENSG00000178761	FAM219B	chr15:75192327-75199462	protein_coding	KNOWN	DMSO	Nutlin	-0.011349	0.99874	no	DMSO	CPI	0.44477	0.0045313	yes	DMSO	Combo	0.627892	0.000433026	yes	16.0722	16.677	17.7924	16.4744	16.8851	19.6906	18.7124	21.933	23.4171	25.3028	23.5726	26.098	16.8472	17.6834	21.3542	24.9911	5.34313	8.14393	1.52419	1	1	1.52419	0.343912	1	0	0	Synergy_Positive
ENSG00000196422	PPP1R26	chr9:138354572-138380739	protein_coding	KNOWN	DMSO	Nutlin	0.109946	0.99874	no	DMSO	CPI	0.541105	0.00136236	yes	DMSO	Combo	0.75387	0.00605986	yes	3.31498	3.23085	3.2356	5.02813	2.85269	2.65803	3.98395	4.20576	4.70964	4.99081	4.88643	5.81047	3.26048	3.51295	4.29978	5.22924	1.29178	1.96876	1.52407	1	1	1.52407	0.343861	1	0	0	Synergy_Positive
ENSG00000166311	SMPD1	chr11:6411654-6416228	protein_coding	KNOWN	DMSO	Nutlin	0.253957	0.995727	no	DMSO	CPI	1.05926	0.00022781	yes	DMSO	Combo	1.50889	0.000227548	yes	7.85341	6.2662	4.56714	7.23249	7.89791	8.33935	11.1	11.1031	13.0313	18.0707	15.7407	17.286	6.22892	7.82325	11.7448	17.0325	7.11022	10.8036	1.51944	1	1	1.51944	0.341863	1	0	0	Synergy_Positive
ENSG00000185000	DGAT1	chr8:145539953-145550573	protein_coding	KNOWN	DMSO	Nutlin	-0.0287288	0.99874	no	DMSO	CPI	0.568174	0.00022781	yes	DMSO	Combo	0.715733	0.000227548	yes	40.2313	46.6488	45.5384	43.3708	45.2131	52.5045	56.6364	60.9068	62.3613	80.8071	65.8654	70.8374	44.1395	47.0295	59.9682	72.5033	18.7186	28.3638	1.51527	1	1	1.51527	0.340052	1	0	0	Synergy_Positive
ENSG00000151917	BEND6	chr6:56819772-56892140	protein_coding	KNOWN	DMSO	Nutlin	0.374285	0.99874	no	DMSO	CPI	0.780817	0.0398782	yes	DMSO	Combo	1.08324	0.00350684	yes	1.03357	1.19534	0.885963	1.70207	1.02061	1.20158	1.68172	1.23042	2.17717	3.10523	2.453	1.77114	1.03829	1.30809	1.69644	2.44312	0.927941	1.40483	1.51392	1	1	1.51392	0.339465	1	0	0	Synergy_Positive
ENSG00000179922	ZNF784	chr19:56132107-56135967	protein_coding	KNOWN	DMSO	Nutlin	0.0218855	0.99874	no	DMSO	CPI	0.421928	0.0481462	yes	DMSO	Combo	0.544569	0.00750086	yes	2.42861	3.52629	2.81801	3.21032	2.55804	3.6613	2.66497	3.46256	4.40485	4.00659	3.79995	4.62137	2.9243	3.14322	3.51079	4.14264	0.805407	1.21833	1.51269	1	1	1.51269	0.338927	1	0	0	Synergy_Positive
ENSG00000101665	SMAD7	chr18:46446222-46477081	protein_coding	KNOWN	DMSO	Nutlin	-0.0483553	0.99874	no	DMSO	CPI	0.598753	0.00022781	yes	DMSO	Combo	0.747869	0.000227548	yes	17.1026	18.1357	17.3515	16.0797	18.9023	17.634	24.1111	25.0167	24.1713	28.1634	27.9	27.8294	17.5299	17.5387	24.433	27.9643	6.91183	10.4343	1.50963	1	1	1.50963	0.337587	1	0	0	Synergy_Positive
ENSG00000166886	NAB2	chr12:57482676-57607134	protein_coding	KNOWN	DMSO	Nutlin	-0.0944594	0.99874	no	DMSO	CPI	0.771133	0.0195622	yes	DMSO	Combo	0.888663	0.0114954	yes	16.9608	17.9783	17.147	15.1953	17.7537	19.2955	24.8181	25.5266	29.8674	32.8802	29.1901	32.6001	17.362	17.4148	26.7374	31.5568	9.42813	14.1948	1.50558	1	1	1.50558	0.335802	1	0	0	Synergy_Positive
ENSG00000181467	RAP2B	chr3:152880028-152886265	protein_coding	KNOWN	DMSO	Nutlin	0.12859	0.99874	no	DMSO	CPI	0.877843	0.00022781	yes	DMSO	Combo	1.30748	0.000227548	yes	4.51807	4.79251	4.68371	4.61968	5.36884	5.90632	7.95722	8.49747	8.12341	10.8615	12.0399	9.87629	4.66476	5.29828	8.1927	10.9259	4.16145	6.26113	1.50455	1	1	1.50455	0.335351	1	0	0	Synergy_Positive
ENSG00000140463	BBS4	chr15:72978526-73030817	protein_coding	KNOWN	DMSO	Nutlin	0.16325	0.99874	no	DMSO	CPI	0.598659	0.00538661	yes	DMSO	Combo	1.00811	0.000227548	yes	10.5489	7.16794	11.4303	11.944	11.9195	10.043	13.7164	13.9936	12.8328	17.7963	15.9961	19.501	9.71571	11.3022	13.5143	17.7645	5.38501	8.04875	1.49466	1	1	1.49466	0.330951	1	0	0	Synergy_Positive
ENSG00000197019	SERTAD1	chr19:40927498-40931932	protein_coding	KNOWN	DMSO	Nutlin	-0.0137111	0.99874	no	DMSO	CPI	1.61416	0.00022781	yes	DMSO	Combo	1.97183	0.000227548	yes	3.08994	3.139	2.26808	2.80814	2.56917	3.64879	6.88911	8.14927	9.18569	10.8539	10.5788	11.2697	2.83234	3.0087	8.07469	10.9008	5.41871	8.06846	1.489	1	1	1.489	0.328408	1	0	0	Synergy_Positive
ENSG00000188004	C1orf204	chr1:159796539-159869953	protein_coding	KNOWN	DMSO	Nutlin	0.258841	0.99874	no	DMSO	CPI	0.58732	0.15024	no	DMSO	Combo	1.07529	0.00350684	yes	1.60192	1.55192	1.77663	1.99776	2.2149	1.94618	2.36614	1.61676	3.11742	4.13523	2.20017	3.64179	1.64349	2.05295	2.36677	3.32573	1.13274	1.68224	1.48511	1	1	1.48511	0.326648	1	0	0	Synergy_Positive
ENSG00000250510	GPR162	chr12:6930710-6949018	protein_coding	KNOWN	DMSO	Nutlin	0.247841	0.99874	no	DMSO	CPI	0.840184	0.0683707	no	DMSO	Combo	1.21305	0.00500757	yes	1.46201	1.54799	1.61101	1.0536	3.00527	1.46028	2.64808	3.38482	1.27596	3.12383	3.38278	3.43732	1.54034	1.83972	2.43629	3.31464	1.19533	1.77431	1.48437	1	1	1.48437	0.326311	1	0	0	Synergy_Positive
ENSG00000071553	ATP6AP1	chrX:153656977-153664862	protein_coding	KNOWN	DMSO	Nutlin	0.0425895	0.99874	no	DMSO	CPI	0.401839	0.000435081	yes	DMSO	Combo	0.561681	0.000227548	yes	36.425	48.6662	43.0359	43.3725	45.0413	51.999	48.2458	52.4784	52.8055	66.4513	56.6895	60.9152	42.709	46.8043	51.1766	61.352	12.5628	18.643	1.48399	1	1	1.48399	0.326139	1	0	0	Synergy_Positive
ENSG00000197362	ZNF786	chr7:148766734-148787874	protein_coding	KNOWN	DMSO	Nutlin	-0.0462002	0.99874	no	DMSO	CPI	0.477719	0.00221342	yes	DMSO	Combo	0.616374	0.000227548	yes	4.61325	5.69697	4.19042	4.61527	5.14614	5.34366	6.78371	5.92919	5.81463	8.17665	7.09038	6.10593	4.83355	5.03502	6.17584	7.12432	1.54377	2.29077	1.48388	1	1	1.48388	0.326091	1	0	0	Synergy_Positive
ENSG00000171703	TCEA2	chr20:62681188-62703700	protein_coding	KNOWN	DMSO	Nutlin	0.00836973	0.99874	no	DMSO	CPI	0.863027	0.00136236	yes	DMSO	Combo	1.10503	0.000227548	yes	6.85673	10.1878	13.4006	10.5812	6.56054	15.4704	13.5508	14.3816	22.8993	21.1782	21.928	20.6305	10.1484	10.8707	16.9439	21.2456	7.51786	11.0972	1.47611	1	1	1.47611	0.322544	1	0	0	Synergy_Positive
ENSG00000170421	KRT8	chr12:53290976-53346686	protein_coding	KNOWN	DMSO	Nutlin	0.501814	0.99874	no	DMSO	CPI	1.04099	0.0432923	yes	DMSO	Combo	1.73523	0.00153057	yes	1.7865	2.25756	3.76329	2.96888	3.04894	2.71394	3.74551	4.87756	4.76892	7.11515	7.84408	2.42985	2.60245	2.91059	4.464	5.79636	2.16968	3.19391	1.47206	1	1	1.47206	0.320681	1	0	0	Synergy_Positive
ENSG00000123360	PDE1B	chr12:54943133-54982443	protein_coding	KNOWN	DMSO	Nutlin	0.0990426	0.99874	no	DMSO	CPI	0.428155	0.00795152	yes	DMSO	Combo	0.659041	0.00135505	yes	5.56295	5.50861	4.89341	5.82698	6.49579	5.66516	7.16748	6.59334	6.27336	8.41221	8.10619	8.36813	5.32166	5.99598	6.67806	8.29551	2.03072	2.97385	1.46443	1	1	1.46443	0.317141	1	0	0	Synergy_Positive
ENSG00000185052	SLC24A3	chr20:19193289-19703581	protein_coding	KNOWN	DMSO	Nutlin	0.414998	1	no	DMSO	CPI	1.99672	0.00022781	yes	DMSO	Combo	2.51754	0.000227548	yes	0.390084	0.61973	0.629751	0.647511	0.935582	0.716822	2.20566	1.71724	2.06123	2.89205	3.12677	2.92647	0.546522	0.766638	1.99471	2.98176	1.66831	2.43524	1.45971	1	1	1.45971	0.314932	1	0	0	Synergy_Positive
ENSG00000120738	EGR1	chr5:137801178-137805004	protein_coding	KNOWN	DMSO	Nutlin	0.0561985	0.99874	no	DMSO	CPI	2.34938	0.00022781	yes	DMSO	Combo	2.7604	0.000227548	yes	2.90642	3.56523	2.72838	2.8267	3.48065	3.90043	14.1065	13.3464	15.7752	20.1708	20.5087	19.5765	3.06668	3.40259	14.4094	20.0853	11.6786	17.0187	1.45725	1	1	1.45725	0.313776	1	0	0	Synergy_Positive
ENSG00000164331	ANKRA2	chr5:72848159-72877794	protein_coding	KNOWN	DMSO	Nutlin	0.362494	0.981429	no	DMSO	CPI	0.527023	0.0841944	no	DMSO	Combo	1.07469	0.000433026	yes	10.6095	13.0696	8.38345	13.4243	16.1918	12.7511	15.2309	16.6288	11.5269	21.0444	20.9041	21.6302	10.6875	14.1224	14.4622	21.1929	7.20957	10.5054	1.45714	1	1	1.45714	0.313726	1	0	0	Synergy_Positive
ENSG00000163794	UCN	chr2:27505259-27531313	protein_coding	KNOWN	DMSO	Nutlin	0.131155	1	no	DMSO	CPI	1.34966	0.0345959	yes	DMSO	Combo	1.66065	0.0104448	yes	0.767367	1.17424	0.697869	1.34	0.484909	1.26882	1.68666	2.75995	1.55897	3.63578	2.40307	2.1511	0.879825	1.03124	2.00186	2.72998	1.27345	1.85016	1.45287	1	1	1.45287	0.311706	1	0	0	Synergy_Positive
ENSG00000099308	MAST3	chr19:18169804-18262498	protein_coding	KNOWN	DMSO	Nutlin	0.0413967	0.99874	no	DMSO	CPI	0.430332	0.0372283	yes	DMSO	Combo	0.57917	0.00664554	yes	4.43064	5.22003	3.96588	5.01432	4.81894	5.18552	5.27911	5.92072	5.29441	6.7501	6.41227	6.67093	4.53885	5.00626	5.49808	6.6111	1.42664	2.07225	1.45254	1	1	1.45254	0.31155	1	0	0	Synergy_Positive
ENSG00000183250	C21orf67	chr21:46352728-46359828	protein_coding	KNOWN	DMSO	Nutlin	0.344028	0.798917	no	DMSO	CPI	2.16673	0.00022781	yes	DMSO	Combo	2.61839	0.000227548	yes	2.96541	2.96465	4.95194	4.5196	5.01585	5.1477	13.5993	15.1627	15.5362	22.1782	21.0121	21.6665	3.62733	4.89438	14.7661	21.6189	12.4058	17.9916	1.45026	1	1	1.45026	0.310468	1	0	0	Synergy_Positive
ENSG00000161677	JOSD2	chr19:51009254-51014610	protein_coding	KNOWN	DMSO	Nutlin	-0.0461739	0.99874	no	DMSO	CPI	0.719635	0.000435081	yes	DMSO	Combo	0.797229	0.000227548	yes	10.9368	21.5112	12.6991	17.0615	13.463	16.1125	17.7334	21.226	26.3276	21.9253	28.2395	26.3307	15.049	15.5457	21.7623	25.4985	7.20993	10.4495	1.44932	1	1	1.44932	0.310019	1	0	0	Synergy_Positive
ENSG00000027697	IFNGR1	chr6:137518620-137540586	protein_coding	KNOWN	DMSO	Nutlin	0.0150552	0.99874	no	DMSO	CPI	0.245539	0.0760071	no	DMSO	Combo	0.458991	0.00187208	yes	43.4873	43.493	45.9099	47.3712	49.3126	42.1922	57.3094	47.8829	46.5642	54.3382	62.2684	52.2733	44.2967	46.292	50.5855	56.2933	8.28403	11.9966	1.44816	1	1	1.44816	0.309466	1	0	0	Synergy_Positive
ENSG00000186026	ZNF284	chr19:44529493-44593766	protein_coding	KNOWN	DMSO	Nutlin	0.226848	0.99874	no	DMSO	CPI	0.565468	0.0229819	yes	DMSO	Combo	0.820465	0.00170158	yes	2.07646	1.97193	1.91164	2.1038	2.34772	2.35911	2.8189	2.62857	2.42849	3.51153	2.74164	3.69063	1.98668	2.27021	2.62532	3.3146	0.922177	1.32792	1.43999	1	1	1.43999	0.30555	1	0	0	Synergy_Positive
ENSG00000179364	PACS2	chr14:105675622-105864484	protein_coding	KNOWN	DMSO	Nutlin	-0.0196476	0.99874	no	DMSO	CPI	0.533522	0.0466157	yes	DMSO	Combo	0.632239	0.0266017	yes	11.8637	15.659	12.0273	13.5123	14.4524	14.0491	17.0261	15.9022	18.378	21.0742	17.9821	20.9628	13.1833	14.0046	17.1021	20.0064	4.74003	6.82303	1.43945	1	1	1.43945	0.305289	1	0	0	Synergy_Positive
ENSG00000114270	COL7A1	chr3:48601505-48632700	protein_coding	KNOWN	DMSO	Nutlin	0.4343	0.876975	no	DMSO	CPI	0.971282	0.000632828	yes	DMSO	Combo	1.45712	0.000227548	yes	4.87923	5.2866	5.63699	4.99703	5.85648	11.1608	11.0911	9.7259	7.90526	15.0788	15.555	12.7069	5.26761	7.3381	9.57409	14.4469	6.37698	9.17929	1.43944	1	1	1.43944	0.305287	1	0	0	Synergy_Positive
ENSG00000137818	RPLP1	chr15:69745122-69748255	protein_coding	KNOWN	DMSO	Nutlin	-0.0930141	0.99874	no	DMSO	CPI	0.418205	0.00022781	yes	DMSO	Combo	0.508192	0.000227548	yes	822.813	1105.55	903.547	974.504	914.029	1063	1086.45	1173.58	1296.76	1509.07	1245.88	1289.6	943.97	983.844	1185.6	1348.18	281.501	404.213	1.43592	1	1	1.43592	0.303583	1	0	0	Synergy_Positive
ENSG00000116991	SIPA1L2	chr1:232533710-232697304	protein_coding	KNOWN	DMSO	Nutlin	0.568831	0.916281	no	DMSO	CPI	1.93384	0.00022781	yes	DMSO	Combo	2.4752	0.000227548	yes	0.675782	0.835641	1.06551	1.27963	1.43364	1.30858	2.76327	2.69835	3.52582	4.71705	4.14852	4.94451	0.858978	1.34062	2.99581	4.60336	2.61847	3.74438	1.42999	1	1	1.42999	0.300692	1	0	0	Synergy_Positive
ENSG00000269028	MTRNR2L12	chr3:96335980-96337000	protein_coding	KNOWN	DMSO	Nutlin	0.0507637	0.99874	no	DMSO	CPI	0.660993	0.00022781	yes	DMSO	Combo	0.944472	0.000227548	yes	150.379	122.67	135.713	118.542	147.994	143.366	230.25	197.81	215.662	227.166	247.478	271.705	136.254	136.634	214.574	248.783	78.7	112.529	1.42985	1	1	1.42985	0.300625	1	0	0	Synergy_Positive
ENSG00000254999	BRK1	chr3:10157275-10168874	protein_coding	KNOWN	DMSO	Nutlin	0.0173464	0.99874	no	DMSO	CPI	0.163076	0.233497	no	DMSO	Combo	0.2838	0.0340821	yes	227.142	272.661	247.27	255.478	251.4	278.786	267.86	255.129	261.619	298.525	284.014	273.323	249.024	261.888	261.536	285.287	25.3753	36.263	1.42906	1	1	1.42906	0.300242	1	0	0	Synergy_Positive
ENSG00000110651	CD81	chr11:2349978-2418649	protein_coding	KNOWN	DMSO	Nutlin	-0.0774259	0.99874	no	DMSO	CPI	0.290147	0.0227643	yes	DMSO	Combo	0.277334	0.0397408	yes	166.663	200.76	173.659	177.343	166.179	203.674	187.622	203.594	212.723	226.42	209.226	203.883	180.361	182.399	201.313	213.176	22.9903	32.8157	1.42737	1	1	1.42737	0.29941	1	0	0	Synergy_Positive
ENSG00000196428	TSC22D2	chr3:150126121-150177903	protein_coding	KNOWN	DMSO	Nutlin	-0.0838016	0.99874	no	DMSO	CPI	0.41262	0.0238564	yes	DMSO	Combo	0.640184	0.00135505	yes	6.5906	6.44702	6.9754	7.29952	6.29291	6.88374	8.16171	8.09287	9.68438	8.72954	10.5828	9.78131	6.67101	6.82539	8.64632	9.69788	2.1297	3.02688	1.42127	1	1	1.42127	0.296405	1	0	0	Synergy_Positive
ENSG00000138029	HADHB	chr2:26413503-26513336	protein_coding	KNOWN	DMSO	Nutlin	-0.0226188	0.99874	no	DMSO	CPI	0.276769	0.156337	no	DMSO	Combo	0.417828	0.0370166	yes	72.9014	74.9263	72.5642	77.0438	72.9174	78.433	88.2364	82.9304	82.6405	92.4399	96.3496	90.4475	73.464	76.1314	84.6024	93.079	13.8059	19.615	1.42077	1	1	1.42077	0.296157	1	0	0	Synergy_Positive
ENSG00000146476	C6orf211	chr6:151773421-151791236	protein_coding	KNOWN	DMSO	Nutlin	-0.0223659	0.99874	no	DMSO	CPI	0.528572	0.00022781	yes	DMSO	Combo	0.765548	0.000227548	yes	90.4864	79.2789	94.6927	91.9078	96.1302	79.4874	130.914	113.321	121.236	133.355	148.712	130.154	88.1527	89.1751	121.824	137.407	34.6935	49.2543	1.4197	1	1	1.4197	0.295626	1	0	0	Synergy_Positive
ENSG00000100299	ARSA	chr22:51063445-51066607	protein_coding	KNOWN	DMSO	Nutlin	0.0734793	0.99874	no	DMSO	CPI	0.97478	0.00022781	yes	DMSO	Combo	1.18324	0.000227548	yes	11.1404	12.8972	11.0144	12.7953	11.4131	16.7127	20.0361	18.4391	23.4745	29.0418	26.5292	25.9996	11.684	13.6404	20.6499	27.1902	10.9223	15.5062	1.41969	1	1	1.41969	0.295619	1	0	0	Synergy_Positive
ENSG00000151500	THYN1	chr11:134118172-134123264	protein_coding	KNOWN	DMSO	Nutlin	-0.06208	0.99874	no	DMSO	CPI	0.515801	0.00022781	yes	DMSO	Combo	0.649491	0.000227548	yes	29.5912	32.5393	28.8587	31.8494	28.8867	30.4752	42.7863	39.0592	39.2102	42.7047	48.2858	42.8681	30.3297	30.4038	40.3519	44.6195	10.0962	14.2898	1.41536	1	1	1.41536	0.293468	1	0	0	Synergy_Positive
ENSG00000198892	SHISA4	chr1:201857807-201861434	protein_coding	KNOWN	DMSO	Nutlin	0.425986	0.952722	no	DMSO	CPI	1.47697	0.00022781	yes	DMSO	Combo	1.97198	0.000227548	yes	1.94087	2.73131	2.71112	2.58133	3.42571	4.73676	4.84436	5.85882	7.96398	10.2295	9.52305	8.35641	2.4611	3.58127	6.22239	9.36965	4.88145	6.90855	1.41527	1	1	1.41527	0.293419	1	0	0	Synergy_Positive
ENSG00000105136	ZNF419	chr19:57999078-58029772	protein_coding	KNOWN	DMSO	Nutlin	-0.1924	0.99874	no	DMSO	CPI	0.32499	0.308153	no	DMSO	Combo	0.671549	0.0242784	yes	3.12676	3.6355	4.07586	3.94746	4.28678	3.52956	4.36446	4.89161	5.62138	6.34374	5.70286	5.80997	3.61271	3.92127	4.95915	5.95219	1.655	2.33948	1.41358	1	1	1.41358	0.292577	1	0	0	Synergy_Positive
ENSG00000165752	STK32C	chr10:134020995-134145351	protein_coding	KNOWN	DMSO	Nutlin	-0.11481	0.99874	no	DMSO	CPI	0.671977	0.000822254	yes	DMSO	Combo	0.725589	0.000433026	yes	8.56862	12.5184	10.0097	10.4513	9.72794	11.0067	14.239	15.6007	14.9521	20.5253	14.2188	15.8232	10.3656	10.3953	14.9306	16.8558	4.59477	6.49019	1.41252	1	1	1.41252	0.292045	1	0	0	Synergy_Positive
ENSG00000007255	TRAPPC6A	chr19:45574757-45808541	protein_coding	KNOWN	DMSO	Nutlin	0.0571691	0.99874	no	DMSO	CPI	0.768711	0.0365231	yes	DMSO	Combo	0.995871	0.00750086	yes	15.9458	16.9586	15.0418	15.3672	15.2411	23.3139	21.4061	27.8641	26.0606	32.5391	31.0201	31.4686	15.9821	17.9741	25.1103	31.6759	11.1202	15.6939	1.41129	1	1	1.41129	0.29143	1	0	0	Synergy_Positive
ENSG00000080200	CRYBG3	chr3:97595818-97691301	protein_coding	KNOWN	DMSO	Nutlin	0.035907	0.99874	no	DMSO	CPI	0.503473	0.0276522	yes	DMSO	Combo	0.780898	0.00118455	yes	9.53175	11.0747	11.2651	10.6254	11.9017	11.0408	15.3834	13.8255	13.9794	16.9255	15.4697	17.8385	10.6239	11.1893	14.3961	16.7446	4.3377	6.12072	1.41105	1	1	1.41105	0.291308	1	0	0	Synergy_Positive
ENSG00000179104	TMTC2	chr12:83080658-83528649	protein_coding	KNOWN	DMSO	Nutlin	0.225837	0.981429	no	DMSO	CPI	0.457295	0.013423	yes	DMSO	Combo	0.878632	0.000227548	yes	2.92244	1.79187	2.10021	2.90687	3.03848	2.31565	2.87403	2.90146	3.16105	3.71028	4.52461	3.60069	2.27151	2.75367	2.97885	3.94519	1.1895	1.67369	1.40705	1	1	1.40705	0.289293	1	0	0	Synergy_Positive
ENSG00000115129	TP53I3	chr2:24299395-24424567	protein_coding	KNOWN	DMSO	Nutlin	0.830438	0.0118576	yes	DMSO	CPI	1.05466	0.00022781	yes	DMSO	Combo	1.83571	0.000227548	yes	14.8957	17.3436	16.4895	28.2033	27.9729	35.9301	28.3437	31.2935	31.7402	64.9141	55.451	49.3264	16.2429	30.7021	30.4591	56.5638	28.6754	40.3209	1.40612	1	1	1.40612	0.288821	1	0	0	Synergy_Positive
ENSG00000084764	MAPRE3	chr2:27070614-27250064	protein_coding	KNOWN	DMSO	Nutlin	0.124548	0.99874	no	DMSO	CPI	1.58472	0.00022781	yes	DMSO	Combo	1.91211	0.000227548	yes	4.84618	4.1266	4.2859	5.30343	5.11674	5.30801	11.3752	11.4592	11.9077	15.5775	15.9013	15.4602	4.41956	5.24273	11.5807	15.6463	7.98431	11.2268	1.4061	1	1	1.4061	0.288816	1	0	0	Synergy_Positive
ENSG00000203879	GDI1	chrX:153665265-153671814	protein_coding	KNOWN	DMSO	Nutlin	-0.0774081	0.99874	no	DMSO	CPI	0.594261	0.00022781	yes	DMSO	Combo	0.632912	0.000227548	yes	52.7861	64.3229	53.7878	54.5838	52.9501	63.6078	76.2249	73.7802	82.1543	89.1086	80.5566	87.6311	56.9656	57.0472	77.3865	85.7654	20.5025	28.7998	1.4047	1	1	1.4047	0.288104	1	0	0	Synergy_Positive
ENSG00000141295	SCRN2	chr17:45908992-45918699	protein_coding	KNOWN	DMSO	Nutlin	-0.0996198	0.99874	no	DMSO	CPI	0.583953	0.00118135	yes	DMSO	Combo	0.623941	0.00254198	yes	13.2254	13.6843	10.6615	11.9237	10.5516	16.2341	14.5892	18.4917	16.9925	19.2209	19.7192	17.7682	12.5237	12.9031	16.6911	18.9028	4.5468	6.37903	1.40297	1	1	1.40297	0.287227	1	0	0	Synergy_Positive
ENSG00000151773	CCDC122	chr13:44398044-44468068	protein_coding	KNOWN	DMSO	Nutlin	0.67669	1	no	DMSO	CPI	2.92348	1	no	DMSO	Combo	3.49783	0.0304489	yes	0.088243	0.21895	0.284464	0.0659413	0.391056	0.434951	0.979403	1.67845	1.18258	1.71229	2.1632	1.69312	0.197219	0.297316	1.28014	1.8562	1.18302	1.65898	1.40233	1	1	1.40233	0.2869	1	0	0	Synergy_Positive
ENSG00000118985	ELL2	chr5:95220801-96143803	protein_coding	KNOWN	DMSO	Nutlin	0.491368	0.99874	no	DMSO	CPI	1.00435	0.0676971	no	DMSO	Combo	1.58335	0.0244747	yes	1.88823	1.49488	2.12747	2.05298	2.68705	2.20199	3.94261	3.16599	2.91514	5.53072	4.22796	4.07953	1.83686	2.31401	3.34125	4.61274	1.98153	2.77588	1.40087	1	1	1.40087	0.286159	1	0	0	Synergy_Positive
ENSG00000149809	TM7SF2	chr11:64851694-64883856	protein_coding	KNOWN	DMSO	Nutlin	0.103787	0.99874	no	DMSO	CPI	0.722165	0.0798167	no	DMSO	Combo	0.915341	0.023749	yes	7.56118	14.0938	10.7722	10.2094	11.6112	14.278	15.4968	18.9906	14.4878	21.2523	16.9175	22.5644	10.8091	12.0329	16.3251	20.2447	6.73981	9.43567	1.39999	1	1	1.39999	0.285709	1	0	0	Synergy_Positive
ENSG00000107140	TESK1	chr9:35605366-35647096	protein_coding	KNOWN	DMSO	Nutlin	0.0243309	0.99874	no	DMSO	CPI	1.23776	0.00022781	yes	DMSO	Combo	1.42828	0.000227548	yes	3.16179	3.59565	3.98812	4.17791	3.91511	3.64801	7.23037	6.11915	9.32349	9.72846	9.60232	9.49879	3.58185	3.91368	7.55767	9.60986	4.30764	6.028	1.39937	1	1	1.39937	0.285395	1	0	0	Synergy_Positive
ENSG00000156232	WHAMM	chr15:83478379-83503611	protein_coding	KNOWN	DMSO	Nutlin	0.024359	0.99874	no	DMSO	CPI	0.150263	0.606979	no	DMSO	Combo	0.787423	0.0129054	yes	4.10915	3.68466	4.71818	4.56843	4.17406	4.70415	6.63503	5.6614	3.874	4.96373	6.89502	7.07788	4.17066	4.48221	5.39014	6.31221	1.53103	2.14155	1.39876	1	1	1.39876	0.285082	1	0	0	Synergy_Positive
ENSG00000111271	ACAD10	chr12:112123856-112247782	protein_coding	KNOWN	DMSO	Nutlin	0.0136499	0.99874	no	DMSO	CPI	0.612544	0.00821998	yes	DMSO	Combo	0.723755	0.00187208	yes	12.7272	11.6996	13.6687	14.4684	12.7699	13.6586	16.268	17.9901	16.7885	19.8902	20.6579	19.5641	12.6985	13.6323	17.0155	20.0374	5.25083	7.3389	1.39766	1	1	1.39766	0.28452	1	0	0	Synergy_Positive
ENSG00000049860	HEXB	chr5:73923233-74072737	protein_coding	KNOWN	DMSO	Nutlin	0.0116251	0.99874	no	DMSO	CPI	0.335935	0.129825	no	DMSO	Combo	0.497814	0.0227505	yes	47.9213	48.5797	47.8529	52.8389	45.9711	52.1667	55.9087	62.8266	52.9858	69.598	59.5555	62.4562	48.118	50.3256	57.2404	63.8699	11.33	15.7519	1.39029	1	1	1.39029	0.280723	1	0	0	Synergy_Positive
ENSG00000120875	DUSP4	chr8:29190580-29208185	protein_coding	KNOWN	DMSO	Nutlin	0.423215	0.131848	no	DMSO	CPI	0.997856	0.00022781	yes	DMSO	Combo	1.51411	0.000227548	yes	2.4921	3.01129	2.80241	4.10851	3.64776	3.79521	5.0875	4.64378	5.53461	7.07119	7.52889	7.88918	2.7686	3.85049	5.08863	7.49642	3.40192	4.72782	1.38975	1	1	1.38975	0.280446	1	0	0	Synergy_Positive
ENSG00000177606	JUN	chr1:59246464-59249785	protein_coding	KNOWN	DMSO	Nutlin	0.491393	0.0318	yes	DMSO	CPI	2.1508	0.00022781	yes	DMSO	Combo	2.63149	0.000227548	yes	4.75343	5.11592	5.56147	6.8317	7.98049	8.31777	19.0304	21.7276	22.1818	32.9493	30.506	28.6859	5.14361	7.70999	20.9799	30.7137	18.4027	25.5701	1.38948	1	1	1.38948	0.280304	1	0	0	Synergy_Positive
ENSG00000077232	DNAJC10	chr2:183580998-183644334	protein_coding	KNOWN	DMSO	Nutlin	0.0243453	0.99874	no	DMSO	CPI	0.17829	0.209717	no	DMSO	Combo	0.317451	0.0286665	yes	33.1368	25.1916	29.7535	32.149	31.0567	26.9239	33.3417	30.9317	30.8911	32.3032	36.0209	32.4362	29.3606	30.0432	31.7215	33.5868	3.04343	4.22613	1.38861	1	1	1.38861	0.279854	1	0	0	Synergy_Positive
ENSG00000167106	FAM102A	chr9:130696781-130742792	protein_coding	KNOWN	DMSO	Nutlin	0.0110535	0.99874	no	DMSO	CPI	0.680214	0.0514424	no	DMSO	Combo	0.803727	0.0239751	yes	5.70256	6.97328	5.09449	6.4963	4.17127	7.80397	7.10639	7.7439	9.00241	8.96166	9.60676	8.60726	5.92344	6.15718	7.9509	9.05856	2.26119	3.13512	1.38649	1	1	1.38649	0.278753	1	0	0	Synergy_Positive
ENSG00000164414	SLC35A1	chr6:88117700-88222054	protein_coding	KNOWN	DMSO	Nutlin	-0.0119936	0.99874	no	DMSO	CPI	0.536137	0.00022781	yes	DMSO	Combo	0.734534	0.000227548	yes	20.0051	19.2404	17.9863	19.184	19.7866	19.5015	26.1568	27.5475	25.4916	30.5604	28.4306	30.3998	19.0773	19.4907	26.3986	29.7969	7.7348	10.7197	1.3859	1	1	1.3859	0.278448	1	0	0	Synergy_Positive
ENSG00000160255	ITGB2	chr21:46305867-46351904	protein_coding	KNOWN	DMSO	Nutlin	0.121815	0.99874	no	DMSO	CPI	1.15687	0.00022781	yes	DMSO	Combo	1.43051	0.000227548	yes	184.276	209.355	196.174	229.034	222.684	240.432	366.08	403.97	420.024	539.418	526.394	494.537	196.602	230.717	396.691	520.116	234.205	323.515	1.38133	1	1	1.38133	0.276062	1	0	0	Synergy_Positive
ENSG00000171606	ZNF274	chr19:58694395-58724928	protein_coding	KNOWN	DMSO	Nutlin	0.189509	0.99874	no	DMSO	CPI	0.430602	0.0686236	no	DMSO	Combo	0.762252	0.000628512	yes	3.30643	3.86097	2.7894	3.99769	3.90328	4.0639	4.26305	3.8906	4.15287	5.727	5.44865	4.79971	3.31893	3.98829	4.10217	5.32512	1.4526	2.00619	1.3811	1	1	1.3811	0.275941	1	0	0	Synergy_Positive
ENSG00000165915	SLC39A13	chr11:47404698-47438047	protein_coding	KNOWN	DMSO	Nutlin	0.0514802	0.99874	no	DMSO	CPI	0.349981	0.0314093	yes	DMSO	Combo	0.447533	0.0192445	yes	12.307	12.5405	13.1843	14.556	12.9676	14.8163	13.8395	15.6355	14.7224	18.5386	16.1883	17.7082	12.6773	14.1133	14.7325	17.4784	3.49123	4.8011	1.37519	1	1	1.37519	0.272826	1	0	0	Synergy_Positive
ENSG00000138834	MAPK8IP3	chr16:1756183-1821731	protein_coding	KNOWN	DMSO	Nutlin	0.0247459	0.99874	no	DMSO	CPI	0.946181	0.0129087	yes	DMSO	Combo	0.978153	0.00977601	yes	26.1047	12.3764	14.3715	20.4368	16.6477	16.1382	25.6891	23.549	34.0471	31.7831	27.2617	36.0596	17.6175	17.7409	27.7617	31.7015	10.2676	14.0839	1.37169	1	1	1.37169	0.270973	1	0	0	Synergy_Positive
ENSG00000156804	FBXO32	chr8:124510128-124553446	protein_coding	KNOWN	DMSO	Nutlin	0.286186	1	no	DMSO	CPI	1.32979	0.0200403	yes	DMSO	Combo	1.76791	0.00270475	yes	0.6281	1.10577	1.23819	1.06309	1.61663	1.23612	1.7091	2.84319	2.51073	3.23442	3.10197	3.53829	0.990687	1.30528	2.35434	3.29156	1.67825	2.30087	1.371	1	1	1.371	0.270604	1	0	0	Synergy_Positive
ENSG00000120594	PLXDC2	chr10:20105167-20569286	protein_coding	KNOWN	DMSO	Nutlin	0.144475	0.99874	no	DMSO	CPI	1.0113	0.00022781	yes	DMSO	Combo	1.38661	0.000227548	yes	2.35017	1.23681	3.05257	2.79675	2.61194	2.45278	4.30625	4.4971	3.9476	6.05696	5.89179	4.7392	2.21318	2.62049	4.25032	5.56265	2.44444	3.34947	1.37024	1	1	1.37024	0.2702	1	0	0	Synergy_Positive
ENSG00000196187	TMEM63A	chr1:225997793-226070069	protein_coding	KNOWN	DMSO	Nutlin	-0.0581534	0.99874	no	DMSO	CPI	0.851773	0.00022781	yes	DMSO	Combo	0.992001	0.000227548	yes	22.7466	21.4797	23.0263	20.7774	25.0748	22.4686	35.3301	40.5079	36.6341	42.4605	44.3268	43.4875	22.4175	22.7736	37.4907	43.4249	15.4292	21.0074	1.36153	1	1	1.36153	0.265533	1	0	0	Synergy_Positive
ENSG00000130958	SLC35D2	chr9:99082987-99145992	protein_coding	KNOWN	DMSO	Nutlin	0.130923	0.99874	no	DMSO	CPI	1.17119	0.00022781	yes	DMSO	Combo	1.49703	0.000227548	yes	5.66087	9.54577	10.1896	11.379	7.81226	10.3849	15.7275	18.8674	19.3171	27.1118	19.8023	22.9527	8.46541	9.85872	17.9707	23.2889	10.8986	14.8235	1.36014	1	1	1.36014	0.264779	1	0	0	Synergy_Positive
ENSG00000136802	LRRC8A	chr9:131595220-131680318	protein_coding	KNOWN	DMSO	Nutlin	-0.076249	0.99874	no	DMSO	CPI	0.331174	0.0277547	yes	DMSO	Combo	0.325761	0.0369262	yes	8.00343	9.11927	7.92246	8.13649	7.79026	9.56919	8.69803	9.7971	10.1883	10.6266	10.2405	9.73644	8.34839	8.49865	9.56114	10.2012	1.36302	1.85279	1.35933	1	1	1.35933	0.264345	1	0	0	Synergy_Positive
ENSG00000168010	ATG16L2	chr11:72525352-72853306	protein_coding	KNOWN	DMSO	Nutlin	0.0166115	0.99874	no	DMSO	CPI	0.770899	0.00022781	yes	DMSO	Combo	0.958461	0.000227548	yes	68.3375	68.6024	69.9533	71.3333	70.1456	84.8383	107.511	114.136	102.768	138.747	124.285	129.007	68.9644	75.4391	108.138	130.68	45.6486	61.7153	1.35196	1	1	1.35196	0.260335	1	0	0	Synergy_Positive
ENSG00000120889	TNFRSF10B	chr8:22545171-22941132	protein_coding	KNOWN	DMSO	Nutlin	0.649593	0.00641835	yes	DMSO	CPI	0.983266	0.00022781	yes	DMSO	Combo	1.64114	0.000227548	yes	59.3602	51.9591	50.9619	88.9578	92.34	82.1514	96.1807	101.701	95.2142	155.682	170.668	149.368	54.0937	87.8164	97.6986	158.573	77.3276	104.479	1.35112	1	1	1.35112	0.259874	1	0	0	Synergy_Positive
ENSG00000239779	WBP1	chr2:74682149-74688018	protein_coding	KNOWN	DMSO	Nutlin	-0.149118	0.99874	no	DMSO	CPI	1.32773	0.00022781	yes	DMSO	Combo	1.45248	0.000227548	yes	19.3216	15.5707	13.9854	17.991	14.9864	18.0886	31.9141	30.2706	33.6871	38.8989	35.9478	40.4167	16.2926	17.022	31.9573	38.4211	16.3941	22.1286	1.34979	1	1	1.34979	0.259142	1	0	0	Synergy_Positive
ENSG00000100284	TOM1	chr22:35695267-35743985	protein_coding	KNOWN	DMSO	Nutlin	0.0917581	0.99874	no	DMSO	CPI	1.24977	0.00022781	yes	DMSO	Combo	1.48103	0.000227548	yes	9.97971	12.6985	11.1196	10.1457	13.4378	14.107	21.4334	24.3806	27.092	29.0712	33.5337	28.9348	11.2659	12.5635	24.302	30.5132	14.3336	19.2473	1.34281	1	1	1.34281	0.255291	1	0	0	Synergy_Positive
ENSG00000136560	TANK	chr2:161952741-162111179	protein_coding	KNOWN	DMSO	Nutlin	-0.0631102	0.99874	no	DMSO	CPI	0.7897	0.00022781	yes	DMSO	Combo	1.0209	0.000227548	yes	36.8962	37.944	38.7223	44.3522	37.0483	37.5761	61.9913	65.1308	56.926	68.6637	77.6364	69.153	37.8542	39.6589	61.3494	71.8177	25.2999	33.9635	1.34244	1	1	1.34244	0.255086	1	0	0	Synergy_Positive
ENSG00000145216	FIP1L1	chr4:54243809-55164414	protein_coding	KNOWN	DMSO	Nutlin	-0.0206488	0.99874	no	DMSO	CPI	0.337148	0.0488242	yes	DMSO	Combo	0.450782	0.0130331	yes	31.7915	30.1522	33.4556	30.7474	29.4295	37.062	34.6516	39.0059	36.6978	41.1461	37.3518	39.4271	31.7998	32.413	36.7851	39.3083	5.59853	7.50857	1.34117	1	1	1.34117	0.254381	1	0	0	Synergy_Positive
ENSG00000130066	SAT1	chrX:23801289-23804343	protein_coding	KNOWN	DMSO	Nutlin	0.25031	0.99874	no	DMSO	CPI	1.65259	0.00022781	yes	DMSO	Combo	2.07129	0.000227548	yes	3.83969	5.40614	6.17562	5.68944	6.04526	6.93188	15.5065	15.13	14.958	23.4232	19.6364	17.1119	5.14048	6.22219	15.1982	20.0572	11.1394	14.9167	1.33909	1	1	1.33909	0.253226	1	0	0	Synergy_Positive
ENSG00000100292	HMOX1	chr22:35776353-35790207	protein_coding	KNOWN	DMSO	Nutlin	0.102549	0.99874	no	DMSO	CPI	1.80847	0.00022781	yes	DMSO	Combo	2.07302	0.000227548	yes	2.64995	2.45821	1.68906	2.72212	2.4894	2.62955	7.49334	6.82779	7.32852	11.583	8.34324	8.13781	2.26574	2.61369	7.21655	9.35468	5.29876	7.08894	1.33785	1	1	1.33785	0.252532	1	0	0	Synergy_Positive
ENSG00000185112	FAM43A	chr3:194406621-194409762	protein_coding	KNOWN	DMSO	Nutlin	0.314808	0.340021	no	DMSO	CPI	0.649568	0.00022781	yes	DMSO	Combo	1.03458	0.000227548	yes	10.6279	11.4985	11.3981	15.2652	14.2216	15.5519	14.5721	15.7109	17.5827	23.9614	23.0229	21.1106	11.1748	15.0129	15.9552	22.6983	8.61847	11.5235	1.33707	1	1	1.33707	0.252094	1	0	0	Synergy_Positive
ENSG00000250571	GLI4	chr8:144328990-144359101	protein_coding	KNOWN	DMSO	Nutlin	0.156453	0.99874	no	DMSO	CPI	0.744408	0.00393731	yes	DMSO	Combo	0.851184	0.00187208	yes	11.0493	11.7013	8.67488	13.2816	9.61092	14.2856	14.1059	13.2075	16.3439	22.2581	16.6661	16.4624	10.4752	12.3927	14.5524	18.4622	5.99482	7.98704	1.33232	1	1	1.33232	0.249432	1	0	0	Synergy_Positive
ENSG00000130522	JUND	chr19:18390562-18392432	protein_coding	KNOWN	DMSO	Nutlin	0.029169	0.99874	no	DMSO	CPI	1.26566	0.00022781	yes	DMSO	Combo	1.51069	0.000227548	yes	32.8515	40.0725	44.5599	47.2296	39.9562	49.5373	71.8356	86.143	92.5731	108.628	106.095	105.024	39.1613	45.5744	83.5172	106.582	50.769	67.421	1.328	1	1	1.328	0.246986	1	0	0	Synergy_Positive
ENSG00000168071	CCDC88B	chr11:64107694-64125006	protein_coding	KNOWN	DMSO	Nutlin	0.0569578	0.99874	no	DMSO	CPI	0.418864	0.0773139	no	DMSO	Combo	0.546489	0.0231872	yes	14.0999	20.062	17.5397	18.2061	16.4819	23.7468	21.7103	20.3938	20.2465	27.6333	22.2611	24.8857	17.2339	19.4783	20.7835	24.9267	5.79407	7.69283	1.32771	1	1	1.32771	0.246823	1	0	0	Synergy_Positive
ENSG00000160271	RALGDS	chr9:135973106-136039332	protein_coding	KNOWN	DMSO	Nutlin	0.16354	0.99874	no	DMSO	CPI	0.340199	0.166912	no	DMSO	Combo	0.513335	0.0437153	yes	23.9446	21.9252	21.2609	23.7438	25.342	27.2633	22.5024	23.6418	27.1621	27.3342	32.2736	27.9502	22.3769	25.4497	24.4354	29.186	5.13133	6.8091	1.32697	1	1	1.32697	0.246401	1	0	0	Synergy_Positive
ENSG00000144048	DUSP11	chr2:73989310-74007284	protein_coding	KNOWN	DMSO	Nutlin	-0.0294118	0.99874	no	DMSO	CPI	0.430777	0.00100311	yes	DMSO	Combo	0.552066	0.000227548	yes	15.4973	15.9519	15.6351	15.0337	16.7475	15.7615	19.0293	21.0356	20.4705	24.3781	20.9093	20.2441	15.6948	15.8476	20.1785	21.8438	4.6365	6.14907	1.32623	1	1	1.32623	0.245983	1	0	0	Synergy_Positive
ENSG00000185896	LAMP1	chr13:113951555-113977987	protein_coding	KNOWN	DMSO	Nutlin	-0.0250665	0.99874	no	DMSO	CPI	0.362022	0.0036344	yes	DMSO	Combo	0.418095	0.00187208	yes	92.1641	101.005	99.2999	100.496	102.149	102.807	107.684	114.563	120.327	134.29	121.021	120.692	97.4897	101.817	114.191	125.334	21.0293	27.8447	1.32409	1	1	1.32409	0.244763	1	0	0	Synergy_Positive
ENSG00000122971	ACADS	chr12:121163537-121177811	protein_coding	KNOWN	DMSO	Nutlin	0.0681338	0.99874	no	DMSO	CPI	0.412496	0.0182885	yes	DMSO	Combo	0.532317	0.00221013	yes	4.75041	6.32495	5.08742	6.02534	5.1779	7.00182	5.81642	6.77626	6.65458	8.90035	6.39451	7.6532	5.38759	6.06835	6.41575	7.64935	1.70892	2.26176	1.3235	1	1	1.3235	0.244429	1	0	0	Synergy_Positive
ENSG00000138433	CIR1	chr2:175212749-175260443	protein_coding	KNOWN	DMSO	Nutlin	0.0499699	0.99874	no	DMSO	CPI	0.444051	0.00136236	yes	DMSO	Combo	0.686737	0.000227548	yes	21.9118	20.4256	19.7523	20.3257	21.9653	23.7146	29.0994	24.9281	26.2403	28.6836	31.1906	31.3983	20.6966	22.0019	26.7559	30.4242	7.36467	9.7276	1.32085	1	1	1.32085	0.24291	1	0	0	Synergy_Positive
ENSG00000007384	RHBDF1	chr16:108057-126354	protein_coding	KNOWN	DMSO	Nutlin	0.161966	0.99874	no	DMSO	CPI	1.63488	0.00022781	yes	DMSO	Combo	1.84611	0.000227548	yes	2.53735	7.30277	4.60376	6.63222	3.59636	7.35313	13.5199	12.5828	13.8894	17.4675	17.6215	17.2339	4.81463	5.86057	13.3307	17.441	9.56202	12.6263	1.32047	1	1	1.32047	0.242693	1	0	0	Synergy_Positive
ENSG00000149932	TMEM219	chr16:29952205-29984373	protein_coding	KNOWN	DMSO	Nutlin	-0.0152003	0.99874	no	DMSO	CPI	0.32061	0.0248615	yes	DMSO	Combo	0.346074	0.0228502	yes	64.1813	66.8839	55.539	62.8101	57.1245	74.3731	68.6468	69.8072	72.4104	84.6003	71.7828	72.4087	62.2014	64.7692	70.2881	76.2639	10.6546	14.0625	1.31986	1	1	1.31986	0.242344	1	0	0	Synergy_Positive
ENSG00000033100	CHPF2	chr7:150929574-150974982	protein_coding	KNOWN	DMSO	Nutlin	-0.0175298	0.99874	no	DMSO	CPI	0.527754	0.000632828	yes	DMSO	Combo	0.569097	0.000227548	yes	22.0992	26.9282	23.3675	26.4748	23.6385	26.4402	29.2366	31.3181	33.5809	37.4115	34.649	34.3707	24.1316	25.5178	31.3785	35.4771	8.6331	11.3454	1.31418	1	1	1.31418	0.239068	1	0	0	Synergy_Positive
ENSG00000095303	PTGS1	chr9:125132823-125157982	protein_coding	KNOWN	DMSO	Nutlin	-0.0374868	0.99874	no	DMSO	CPI	0.765514	0.00022781	yes	DMSO	Combo	0.902348	0.000227548	yes	6.02341	5.99933	4.83196	6.73739	5.29993	5.41757	8.88456	8.91626	8.92283	10.4617	10.2854	9.85253	5.61823	5.8183	8.90788	10.1999	3.48971	4.58164	1.3129	1	1	1.3129	0.238327	1	0	0	Synergy_Positive
ENSG00000127914	AKAP9	chr7:91570180-91739987	protein_coding	KNOWN	DMSO	Nutlin	0.0276345	0.99874	no	DMSO	CPI	0.972683	0.00653605	yes	DMSO	Combo	1.28838	0.000227548	yes	14.9728	19.8657	14.1325	17.496	13.7472	20.832	35.1602	31.2004	28.8456	42.0458	29.849	41.8108	16.3237	17.3584	31.7354	37.9019	16.4465	21.5782	1.31203	1	1	1.31203	0.23782	1	0	0	Synergy_Positive
ENSG00000135905	DOCK10	chr2:225629806-225907162	protein_coding	KNOWN	DMSO	Nutlin	-0.0504794	0.99874	no	DMSO	CPI	0.666923	0.037649	yes	DMSO	Combo	0.740894	0.024379	yes	70.3471	85.6674	72.2094	63.7527	85.6281	82.1932	112.284	118.895	108.296	138.179	121.686	118.577	76.0746	77.1913	113.158	126.147	38.2004	50.0727	1.31079	1	1	1.31079	0.237101	1	0	0	Synergy_Positive
ENSG00000204178	TMEM57	chr1:25757387-25826700	protein_coding	KNOWN	DMSO	Nutlin	-0.00931894	0.99874	no	DMSO	CPI	0.50042	0.0404172	yes	DMSO	Combo	0.775803	0.00319426	yes	10.8267	9.7397	12.9277	9.96899	14.3443	10.4436	17.8018	14.3447	15.6059	16.6178	19.5764	17.6396	11.1647	11.5856	15.9175	17.9446	5.1737	6.7799	1.31046	1	1	1.31046	0.236907	1	0	0	Synergy_Positive
ENSG00000051009	FAM160A2	chr11:6232564-6255941	protein_coding	KNOWN	DMSO	Nutlin	0.21168	0.991392	no	DMSO	CPI	0.495295	0.00100311	yes	DMSO	Combo	0.64941	0.000227548	yes	12.2826	10.6907	10.966	10.5918	13.6246	14.7006	14.9976	14.0626	14.4493	21.1556	14.4194	17.4069	11.3131	12.9723	14.5032	17.6606	4.8493	6.34753	1.30896	1	1	1.30896	0.236034	1	0	0	Synergy_Positive
ENSG00000135363	LMO2	chr11:33880121-33913836	protein_coding	KNOWN	DMSO	Nutlin	0.0652543	0.99874	no	DMSO	CPI	1.16383	0.00022781	yes	DMSO	Combo	1.37324	0.000227548	yes	79.2934	91.1334	86.0925	96.2177	90.9747	95.5944	176.338	173.227	178.291	226.908	206.062	212.056	85.5064	94.2623	175.952	215.009	99.2014	129.502	1.30545	1	1	1.30545	0.233979	1	0	0	Synergy_Positive
ENSG00000178971	CTC1	chr17:8130190-8173809	protein_coding	KNOWN	DMSO	Nutlin	0.104755	0.99874	no	DMSO	CPI	0.783087	0.0462474	yes	DMSO	Combo	0.791008	0.0497137	yes	19.6217	17.9867	13.7041	13.3536	22.2874	19.8829	22.4342	28.7968	26.7906	36.96	25.8262	28.8413	17.1042	18.508	26.0072	30.5425	10.3068	13.4383	1.30383	1	1	1.30383	0.233027	1	0	0	Synergy_Positive
ENSG00000139318	DUSP6	chr12:89741008-89747048	protein_coding	KNOWN	DMSO	Nutlin	0.0532445	0.99874	no	DMSO	CPI	2.06162	0.00022781	yes	DMSO	Combo	2.29887	0.000227548	yes	8.73379	5.2565	6.00538	8.54135	7.09759	6.6644	24.7485	26.9975	24.2592	31.7206	35.1407	29.1474	6.66522	7.43445	25.3351	32.0029	19.4391	25.3377	1.30344	1	1	1.30344	0.2328	1	0	0	Synergy_Positive
ENSG00000197724	PHF2	chr9:96338688-96441869	protein_coding	KNOWN	DMSO	Nutlin	-0.00512157	0.99874	no	DMSO	CPI	0.448877	0.00237747	yes	DMSO	Combo	0.487292	0.00204356	yes	11.1111	12.7904	12.7991	13.072	12.0694	12.4344	14.9515	13.9835	15.6867	17.226	15.2323	15.7076	12.2335	12.5253	14.8739	16.0553	2.9321	3.82177	1.30342	1	1	1.30342	0.232789	1	0	0	Synergy_Positive
ENSG00000105290	APLP1	chr19:36316865-36370693	protein_coding	KNOWN	DMSO	Nutlin	0.506886	0.827905	no	DMSO	CPI	0.531915	0.0380748	yes	DMSO	Combo	1.15648	0.000227548	yes	9.59954	15.246	12.4583	14.142	18.9332	25.4938	17.1359	17.3783	17.8326	33.3902	26.2197	24.9376	12.4346	19.523	17.4489	28.1825	12.1027	15.7479	1.30119	1	1	1.30119	0.231471	1	0	0	Synergy_Positive
ENSG00000130349	C6orf203	chr6:107349406-107372546	protein_coding	KNOWN	DMSO	Nutlin	0.00204276	0.99874	no	DMSO	CPI	0.491349	0.00100311	yes	DMSO	Combo	0.65031	0.000227548	yes	21.2026	18.6135	17.9403	18.1416	22.5192	18.7299	26.821	22.3827	26.6877	26.6493	28.9341	27.8878	19.2521	19.7969	25.2971	27.8237	6.58977	8.5716	1.30074	1	1	1.30074	0.231209	1	0	0	Synergy_Positive
ENSG00000110628	SLC22A18	chr11:2909009-2946476	protein_coding	KNOWN	DMSO	Nutlin	-0.157587	0.99874	no	DMSO	CPI	1.25224	0.00022781	yes	DMSO	Combo	1.35924	0.000227548	yes	3.09825	6.00536	5.34157	4.59391	3.83699	6.16109	9.70637	10.8121	11.6584	12.2261	11.2782	14.19	4.81506	4.864	10.7256	12.5648	5.9595	7.74971	1.3004	1	1	1.3004	0.231003	1	0	0	Synergy_Positive
ENSG00000198832	RP3-412A9.11	chr22:31500757-31516055	protein_coding	KNOWN	DMSO	Nutlin	-0.0507545	0.99874	no	DMSO	CPI	0.467254	0.0173702	yes	DMSO	Combo	0.468225	0.018881	yes	10.7339	12.8879	11.8945	13.1491	11.0365	12.7148	13.646	13.8074	16.6902	18.3025	16.5448	13.6607	11.8388	12.3001	14.7145	16.1693	3.33713	4.33057	1.29769	1	1	1.29769	0.2294	1	0	0	Synergy_Positive
ENSG00000166295	ANAPC16	chr10:73856277-73995618	protein_coding	KNOWN	DMSO	Nutlin	-0.0212412	0.99874	no	DMSO	CPI	0.497334	0.0115934	yes	DMSO	Combo	0.643049	0.00170158	yes	58.3654	69.5546	63.4981	66.1652	62.3419	67.497	88.9514	79.4614	86.326	91.8909	95.4364	92.0551	63.806	65.3347	84.9129	93.1275	22.6356	29.3214	1.29537	1	1	1.29537	0.22802	1	0	0	Synergy_Positive
ENSG00000139117	CPNE8	chr12:39040623-39303394	protein_coding	KNOWN	DMSO	Nutlin	0.206891	0.789662	no	DMSO	CPI	0.727875	0.00022781	yes	DMSO	Combo	1.09686	0.000227548	yes	60.0373	52.5603	55.83	66.4531	67.4307	62.0646	96.3167	87.0383	83.9215	113.385	117.631	100.971	56.1425	65.3161	89.0922	110.662	42.1232	54.5198	1.29429	1	1	1.29429	0.227377	1	0	0	Synergy_Positive
ENSG00000112697	TMEM30A	chr6:75962639-75994684	protein_coding	KNOWN	DMSO	Nutlin	0.411249	0.0249857	yes	DMSO	CPI	0.852327	0.00022781	yes	DMSO	Combo	1.39675	0.000227548	yes	126.887	104.623	125.124	164.736	169.705	150.16	224.352	197.115	207.762	281.848	328.129	264.388	118.878	161.534	209.743	291.455	133.521	172.577	1.29251	1	1	1.29251	0.226313	1	0	0	Synergy_Positive
ENSG00000131871	VIMP	chr15:101811021-101817705	protein_coding	KNOWN	DMSO	Nutlin	-0.113106	0.99874	no	DMSO	CPI	0.380336	0.0181686	yes	DMSO	Combo	0.452594	0.010177	yes	19.5957	27.3544	20.3973	22.2383	22.3069	22.9128	27.9348	30.8041	26.1234	32.5161	28.8956	28.7164	22.4491	22.486	28.2874	30.0427	5.87517	7.59357	1.29249	1	1	1.29249	0.226297	1	0	0	Synergy_Positive
ENSG00000173530	TNFRSF10D	chr8:22993100-23021543	protein_coding	KNOWN	DMSO	Nutlin	0.437323	0.0723724	no	DMSO	CPI	1.77663	0.00022781	yes	DMSO	Combo	2.22496	0.000227548	yes	6.14083	5.97994	5.8019	8.67479	9.31072	7.66927	21.1093	17.7803	19.287	25.5923	28.2724	26.0559	5.97422	8.55159	19.3922	26.6402	15.9953	20.666	1.292	1	1	1.292	0.226006	1	0	0	Synergy_Positive
ENSG00000161011	SQSTM1	chr5:179224596-179334859	protein_coding	KNOWN	DMSO	Nutlin	-0.0351837	0.99874	no	DMSO	CPI	1.35977	0.00022781	yes	DMSO	Combo	1.51014	0.000227548	yes	51.0322	58.9167	55.5068	60.9375	52.321	58.7871	119.605	120.837	142.159	159.119	148.617	146.721	55.1519	57.3485	127.534	151.486	74.5784	96.3338	1.29171	1	1	1.29171	0.225833	1	0	0	Synergy_Positive
ENSG00000185418	TARSL2	chr15:102193800-102264807	protein_coding	KNOWN	DMSO	Nutlin	-0.0656925	0.99874	no	DMSO	CPI	1.16957	0.00022781	yes	DMSO	Combo	1.38266	0.000227548	yes	3.36138	3.18465	3.61809	3.52412	3.19058	3.58167	7.8565	6.81599	7.1936	9.7789	8.07171	7.59154	3.38804	3.43212	7.2887	8.48072	3.94474	5.09268	1.291	1	1	1.291	0.225409	1	0	0	Synergy_Positive
ENSG00000198929	NOS1AP	chr1:162039563-162356600	protein_coding	KNOWN	DMSO	Nutlin	0.44901	1	no	DMSO	CPI	1.26192	1	no	DMSO	Combo	1.80026	0.0044247	yes	0.854249	0.433249	0.514769	0.960965	1.38238	0.15117	1.97298	1.60132	0.924667	1.94149	2.27341	1.95471	0.600756	0.831505	1.49966	2.05654	1.12965	1.45578	1.2887	1	1	1.2887	0.224025	1	0	0	Synergy_Positive
ENSG00000162511	LAPTM5	chr1:31205315-31230667	protein_coding	KNOWN	DMSO	Nutlin	0.434614	0.00641835	yes	DMSO	CPI	0.221889	0.0545343	no	DMSO	Combo	0.80016	0.000227548	yes	204.242	218.826	198.815	288.913	285.705	314.931	221.766	226.62	232.587	363.883	352.914	325.976	207.294	296.516	226.991	347.591	108.919	140.297	1.28809	1	1	1.28809	0.223655	1	0	0	Synergy_Positive
ENSG00000116704	SLC35D1	chr1:67465014-67519782	protein_coding	KNOWN	DMSO	Nutlin	0.0956335	0.99874	no	DMSO	CPI	0.331792	0.0118599	yes	DMSO	Combo	0.57708	0.000227548	yes	7.50162	6.42296	7.421	7.82336	8.50632	7.38057	9.28074	8.25156	8.47857	10.2656	11.0518	9.0582	7.11519	7.90342	8.67029	10.1252	2.34332	3.01001	1.28451	1	1	1.28451	0.22149	1	0	0	Synergy_Positive
ENSG00000104695	PPP2CB	chr8:30631972-30671830	protein_coding	KNOWN	DMSO	Nutlin	-0.00576699	0.99874	no	DMSO	CPI	0.377274	0.00301646	yes	DMSO	Combo	0.505311	0.000227548	yes	43.9553	42.1497	45.2185	47.3477	43.0389	41.7017	56.9215	46.6103	55.9233	58.7995	56.4958	53.125	43.7745	44.0294	53.1517	56.1401	9.63213	12.3656	1.28379	1	1	1.28379	0.221054	1	0	0	Synergy_Positive
ENSG00000197766	CFD	chr19:859452-863453	protein_coding	KNOWN	DMSO	Nutlin	-0.0166405	0.99874	no	DMSO	CPI	1.564	0.00022781	yes	DMSO	Combo	1.64273	0.000227548	yes	129.258	174.663	153.712	165.399	152.704	186.677	341.244	392.642	454.108	522.373	472.285	459.237	152.544	168.26	395.998	484.632	259.169	332.087	1.28135	1	1	1.28135	0.219575	1	0	0	Synergy_Positive
ENSG00000188157	AGRN	chr1:955502-991496	protein_coding	KNOWN	DMSO	Nutlin	0.118669	0.99874	no	DMSO	CPI	0.35842	0.0666366	no	DMSO	Combo	0.486479	0.0207631	yes	29.7633	38.3348	33.3003	33.5156	39.7495	44.6986	35.7906	40.9411	41.9307	53.1132	39.8327	51.7601	33.7995	39.3212	39.5541	48.2353	11.2764	14.4359	1.28018	1	1	1.28018	0.21886	1	0	0	Synergy_Positive
ENSG00000133422	MORC2	chr22:31318294-31364284	protein_coding	KNOWN	DMSO	Nutlin	0.0335091	0.99874	no	DMSO	CPI	0.404646	0.0218564	yes	DMSO	Combo	0.560213	0.00135505	yes	14.4791	15.534	15.4025	14.8477	15.1179	19.3081	21.1261	16.2073	19.1193	23.7714	20.1253	20.5673	15.1385	16.4246	18.8176	21.488	4.96507	6.34947	1.27883	1	1	1.27883	0.218034	1	0	0	Synergy_Positive
ENSG00000155366	RHOC	chr1:113243727-113258099	protein_coding	KNOWN	DMSO	Nutlin	0.0813718	0.99874	no	DMSO	CPI	1.32442	0.00022781	yes	DMSO	Combo	1.51984	0.000227548	yes	61.6685	77.5944	65.8465	79.0724	79.1354	77.4119	141.162	160.265	164.553	205.504	181.063	190.348	68.3698	78.5399	155.327	192.305	97.127	123.935	1.27601	1	1	1.27601	0.216308	1	0	0	Synergy_Positive
ENSG00000068323	TFE3	chrX:48886241-48901012	protein_coding	KNOWN	DMSO	Nutlin	-0.0789221	0.99874	no	DMSO	CPI	0.573891	0.00022781	yes	DMSO	Combo	0.555951	0.000433026	yes	15.5032	14.7062	16.9079	16.5689	14.0285	16.5289	19.7854	21.9405	20.8597	25.6346	19.8997	21.331	15.7058	15.7088	20.8619	22.2884	5.1591	6.58267	1.27593	1	1	1.27593	0.21626	1	0	0	Synergy_Positive
ENSG00000135862	LAMC1	chr1:182992594-183114727	protein_coding	KNOWN	DMSO	Nutlin	0.115635	0.99874	no	DMSO	CPI	0.882136	0.00022781	yes	DMSO	Combo	0.95848	0.000227548	yes	28.9441	22.9083	30.1048	29.4666	33.7578	26.0861	34.499	50.0715	44.0691	48.5872	51.836	50.3837	27.3191	29.7702	42.8799	50.269	18.0119	22.9499	1.27415	1	1	1.27415	0.215164	1	0	0	Synergy_Positive
ENSG00000113070	HBEGF	chr5:139712427-139726216	protein_coding	KNOWN	DMSO	Nutlin	0.265335	0.981429	no	DMSO	CPI	1.65809	0.00022781	yes	DMSO	Combo	1.97241	0.000227548	yes	2.12378	2.70873	3.53435	3.54408	3.16358	3.3971	8.31065	7.08179	7.76797	10.6155	10.1531	8.65991	2.78895	3.36825	7.72014	9.8095	5.51048	7.02055	1.27404	1	1	1.27404	0.215092	1	0	0	Synergy_Positive
ENSG00000072778	ACADVL	chr17:7093208-7128592	protein_coding	KNOWN	DMSO	Nutlin	0.0283435	0.99874	no	DMSO	CPI	0.710657	0.00022781	yes	DMSO	Combo	0.833992	0.000227548	yes	299.674	323.251	325.06	313.43	322.562	379.054	447.106	482.752	478.898	564.435	508.544	546.933	315.995	338.349	469.585	539.971	175.944	223.976	1.27299	1	1	1.27299	0.21445	1	0	0	Synergy_Positive
ENSG00000160948	VPS28	chr8:145648999-145653931	protein_coding	KNOWN	DMSO	Nutlin	-0.0189209	0.99874	no	DMSO	CPI	0.447428	0.000632828	yes	DMSO	Combo	0.492716	0.000227548	yes	59.8417	83.52	72.5768	70.4616	70.2148	90.3678	82.8024	90.6323	92.7763	105.77	91.6352	101.676	71.9795	77.0147	88.737	99.6937	21.7927	27.7142	1.27172	1	1	1.27172	0.213663	1	0	0	Synergy_Positive
ENSG00000165879	FRAT1	chr10:99079021-99081672	protein_coding	KNOWN	DMSO	Nutlin	0.048373	0.99874	no	DMSO	CPI	0.471555	0.00171169	yes	DMSO	Combo	0.576068	0.000816435	yes	5.70202	7.61098	6.68426	7.00052	7.50692	7.66463	7.68038	8.23562	9.21398	10.0834	9.21198	9.98796	6.66575	7.39069	8.37666	9.76111	2.43584	3.09536	1.27075	1	1	1.27075	0.213066	1	0	0	Synergy_Positive
ENSG00000130766	SESN2	chr1:28586037-28609002	protein_coding	KNOWN	DMSO	Nutlin	0.859687	0.00641835	yes	DMSO	CPI	0.743758	0.00022781	yes	DMSO	Combo	1.53412	0.000227548	yes	7.98551	9.13528	8.25456	16.3582	16.4982	16.2337	12.8377	11.8425	13.6123	24.7699	25.3042	21.8355	8.45845	16.3634	12.7642	23.9699	12.2106	15.5114	1.27032	1	1	1.27032	0.212797	1	0	0	Synergy_Positive
ENSG00000131446	MGAT1	chr5:180217540-180242652	protein_coding	KNOWN	DMSO	Nutlin	0.00901185	0.99874	no	DMSO	CPI	0.751475	0.00022781	yes	DMSO	Combo	0.834806	0.000227548	yes	36.675	43.2568	36.9059	46.0112	37.7892	41.9595	53.772	60.0382	64.7941	69.0471	67.712	69.7369	38.9459	41.92	59.5348	68.832	23.5629	29.8861	1.26835	1	1	1.26835	0.211576	1	0	0	Synergy_Positive
ENSG00000147872	PLIN2	chr9:19108372-19149288	protein_coding	KNOWN	DMSO	Nutlin	0.101742	0.99874	no	DMSO	CPI	0.476817	0.00022781	yes	DMSO	Combo	0.678572	0.000227548	yes	23.0816	25.6155	22.2602	26.5969	26.6273	26.4275	30.4	29.7559	32.7033	39.1613	34.8386	35.7562	23.6524	26.5506	30.9531	36.5854	10.1988	12.9329	1.26809	1	1	1.26809	0.211411	1	0	0	Synergy_Positive
ENSG00000164099	PRSS12	chr4:119201192-119274158	protein_coding	KNOWN	DMSO	Nutlin	0.160252	0.99874	no	DMSO	CPI	0.49412	0.0229819	yes	DMSO	Combo	0.790211	0.000628512	yes	11.0687	8.28553	8.911	10.8069	11.1841	10.9338	16.2347	10.0701	11.8046	15.4664	15.757	15.4317	9.42174	10.9749	12.7031	15.5517	4.83458	6.12996	1.26794	1	1	1.26794	0.211319	1	0	0	Synergy_Positive
ENSG00000100241	SBF1	chr22:50885183-50913454	protein_coding	KNOWN	DMSO	Nutlin	-0.0932788	0.99874	no	DMSO	CPI	0.548191	0.00899712	yes	DMSO	Combo	0.55177	0.0108361	yes	17.5798	26.3906	19.266	23.2272	19.2569	22.143	24.7197	29.5703	28.3214	32.2926	27.3836	29.8647	21.0788	21.5424	27.5371	29.847	6.9219	8.76817	1.26673	1	1	1.26673	0.210565	1	0	0	Synergy_Positive
ENSG00000091592	NLRP1	chr17:5402746-5522744	protein_coding	KNOWN	DMSO	Nutlin	0.0634503	0.99874	no	DMSO	CPI	1.67546	0.00022781	yes	DMSO	Combo	1.82809	0.000227548	yes	8.13284	6.96968	6.59542	6.88021	7.84967	8.05368	19.7048	20.6371	18.9769	24.3864	23.412	22.7666	7.23265	7.59452	19.7729	23.5217	12.9022	16.289	1.2625	1	1	1.2625	0.207923	1	0	0	Synergy_Positive
ENSG00000135847	ACBD6	chr1:180199420-180472089	protein_coding	KNOWN	DMSO	Nutlin	0.168413	0.99874	no	DMSO	CPI	0.426509	0.0182885	yes	DMSO	Combo	0.74976	0.000227548	yes	25.7193	34.3997	27.9026	38.4099	34.9536	32.2749	39.3719	35.8612	37.0513	46.7641	52.936	40.9825	29.3405	35.2128	37.4281	46.8942	13.9599	17.5537	1.25744	1	1	1.25744	0.204732	1	0	0	Synergy_Positive
ENSG00000140987	ZSCAN32	chr16:3415098-3627401	protein_coding	KNOWN	DMSO	Nutlin	0.170447	0.99874	no	DMSO	CPI	0.37894	0.241027	no	DMSO	Combo	0.712609	0.0244747	yes	13.3439	11.2356	12.6586	15.0317	16.6341	13.1469	15.5062	16.1764	13.6191	17.5218	18.853	20.5109	12.4127	14.9376	15.1006	18.9619	5.21273	6.5492	1.25639	1	1	1.25639	0.204066	1	0	0	Synergy_Positive
ENSG00000205730	ITPRIPL2	chr16:19125253-19279652	protein_coding	KNOWN	DMSO	Nutlin	0.0569425	0.99874	no	DMSO	CPI	1.13793	0.00022781	yes	DMSO	Combo	1.35538	0.000227548	yes	2.66879	2.1333	2.47012	2.7364	2.85473	2.27042	4.87002	4.76521	5.59146	6.28543	6.56631	5.15447	2.42407	2.62052	5.07556	6.00207	2.84794	3.578	1.25635	1	1	1.25635	0.204041	1	0	0	Synergy_Positive
ENSG00000213625	LEPROT	chr1:65886247-66107242	protein_coding	KNOWN	DMSO	Nutlin	0.0305923	0.99874	no	DMSO	CPI	0.90881	0.00022781	yes	DMSO	Combo	1.14079	0.000227548	yes	21.8032	19.9465	20.4844	22.6873	21.6875	21.4021	37.7549	37.9261	33.9938	35.6934	52.4155	38.1387	20.7447	21.9256	36.5583	42.0825	16.9945	21.3378	1.25557	1	1	1.25557	0.203551	1	0	0	Synergy_Positive
ENSG00000185650	ZFP36L1	chr14:69254376-69263190	protein_coding	KNOWN	DMSO	Nutlin	0.0965158	0.99874	no	DMSO	CPI	1.68519	0.00022781	yes	DMSO	Combo	1.95638	0.000227548	yes	2.41654	1.10208	2.20311	1.7895	2.31004	2.27254	6.1576	5.97769	4.97668	7.49312	6.58319	6.74379	1.90724	2.12403	5.70399	6.94003	4.01353	5.03279	1.25396	1	1	1.25396	0.202524	1	0	0	Synergy_Positive
ENSG00000099875	MKNK2	chr19:2037469-2051243	protein_coding	KNOWN	DMSO	Nutlin	-0.0541976	0.99874	no	DMSO	CPI	0.90862	0.00022781	yes	DMSO	Combo	0.948185	0.000227548	yes	46.821	41.7582	39.1516	41.6564	46.2322	42.8434	63.1316	71.1652	78.2468	84.6854	73.2083	79.7471	42.5769	43.5773	70.8479	79.2136	29.2713	36.6367	1.25162	1	1	1.25162	0.201037	1	0	0	Synergy_Positive

## Sheet: Supplementary Data 2
Synergy down coding genes
tracking_id	gene_short_name	locus	Biotype	Status	sample_1	sample_2	log2(fold_change)	q_value	significant	sample_1	sample_2	log2(fold_change)	q_value	significant	sample_1	sample_2	log2(fold_change)	q_value	significant	DMSO.R1	DMSO.R2	DMSO.R3	Nutlin.R1	Nutlin.R2	Nutlin.R3	CPI.R1	CPI.R2	CPI.R3	Combination.R1	Combination.R2	Combination.R3	Mean_DMSO	Mean_Nutlin	Mean_CPI	Mean_Combo	Additive_Diff	Combo_Diff	Ratio	Synergy_Antagonism_Flag	Direction	Synergy_Metric	Synergy_Size	Positive_Synergy	Negative_Synergy	Antagonistic	Interaction_Type
ENSG00000206560	ANKRD28	chr3:15708742-15901278	protein_coding	KNOWN	DMSO	Nutlin	-0.0666267	0.99874	no	DMSO	CPI	-0.00941484	0.973638	no	DMSO	Combo	-0.397084	0.0403431	yes	30.0238	21.5796	30.3859	29.0061	30.2258	22.2197	26.0728	26.7149	25.6344	17.6824	21.2064	17.6788	27.3298	27.1505	26.1407	18.8559	-1.3683	-8.4739	6.19301	1	-1	6.19301	0.838528	0	1	0	Synergy_Negative
ENSG00000171456	ASXL1	chr20:30946154-31027122	protein_coding	KNOWN	DMSO	Nutlin	-0.16563	0.99874	no	DMSO	CPI	0.0117227	0.962804	no	DMSO	Combo	-0.435389	0.0397408	yes	29.6393	27.8085	33.503	29.2672	31.3862	26.1701	28.0457	28.3878	31.7099	20.3637	22.6169	22.255	30.3169	28.9412	29.3811	21.7452	-2.31157	-8.57173	3.70819	1	-1	3.70819	0.730327	0	1	0	Synergy_Negative
ENSG00000198331	HYLS1	chr11:125753508-125773116	protein_coding	KNOWN	DMSO	Nutlin	-0.178591	0.99874	no	DMSO	CPI	0.0427676	0.8395	no	DMSO	Combo	-0.383453	0.0375317	yes	15.9815	16.5477	18.6634	15.6806	16.171	16.1638	17.0575	15.1087	17.7614	14.1866	11.876	11.5828	17.0642	16.0051	16.6425	12.5485	-1.48073	-4.51573	3.04966	1	-1	3.04966	0.672095	0	1	0	Synergy_Negative
ENSG00000164253	WDR41	chr5:76506273-76916436	protein_coding	KNOWN	DMSO	Nutlin	-0.104146	0.99874	no	DMSO	CPI	-0.144214	0.570316	no	DMSO	Combo	-0.542664	0.0257961	yes	33.8184	30.859	41.9614	37.6359	32.7006	34.0858	29.6079	32.3159	31.5179	19.0741	24.3967	24.6458	35.5463	34.8074	31.1472	22.7055	-5.13787	-12.8407	2.49923	1	-1	2.49923	0.599877	0	1	0	Synergy_Negative
ENSG00000147257	GPC3	chrX:132669772-133119922	protein_coding	KNOWN	DMSO	Nutlin	-0.158184	0.99874	no	DMSO	CPI	-0.0806403	0.855231	no	DMSO	Combo	-0.970094	0.0169127	yes	9.9464	11.2304	11.3701	8.3385	10.6109	10.6924	9.24243	8.16558	11.1424	6.1063	5.25771	4.03161	10.849	9.8806	9.5168	5.13187	-2.30053	-5.71709	2.48512	1	-1	2.48512	0.597605	0	1	0	Synergy_Negative
ENSG00000196262	PPIA	chr7:44836278-44864163	protein_coding	KNOWN	DMSO	Nutlin	-0.0469592	0.99874	no	DMSO	CPI	0.546015	0.00022781	yes	DMSO	Combo	0.365246	0.00693625	yes	637.397	792.072	692.736	694.734	684.769	740.88	704.585	669.527	662.851	672.68	625.913	612.759	707.402	706.794	678.988	637.117	-29.0213	-70.2843	2.42182	1	-1	2.42182	0.587087	0	1	0	Synergy_Negative
ENSG00000101210	EEF1A2	chr20:62119365-62130505	protein_coding	KNOWN	DMSO	Nutlin	-0.0893771	0.99874	no	DMSO	CPI	-0.0634619	0.767604	no	DMSO	Combo	-0.543625	0.00270475	yes	4.00511	9.28132	7.91534	6.98324	6.44598	7.67673	3.71222	6.51685	8.01624	3.90921	5.23373	4.90612	7.06726	7.03532	6.08177	4.68302	-1.01743	-2.38424	2.3434	1	-1	2.3434	0.573269	0	1	0	Synergy_Negative
ENSG00000189144	ZNF573	chr19:38226733-38307940	protein_coding	KNOWN	DMSO	Nutlin	-0.00219276	0.998812	no	DMSO	CPI	-0.457228	0.394208	no	DMSO	Combo	-1.58409	0.00135505	yes	4.69518	2.60444	4.32733	4.961	4.40129	1.75691	3.21811	2.37278	3.03476	1.09823	1.59152	0.970356	3.87565	3.7064	2.87522	1.22004	-1.16968	-2.65561	2.27037	1	-1	2.27037	0.559543	0	1	0	Synergy_Negative
ENSG00000204410	MSH5	chr6:31707724-31733365	protein_coding	KNOWN	DMSO	Nutlin	-0.227524	0.99874	no	DMSO	CPI	-0.038519	0.897391	no	DMSO	Combo	-0.695416	0.00303359	yes	27.968	30.0463	29.2406	24.7676	27.9807	26.6407	29.699	28.8145	21.0676	18.4207	14.2974	20.1348	29.085	26.463	26.527	17.6176	-5.1799	-11.4673	2.21381	1	-1	2.21381	0.548291	0	1	0	Synergy_Negative
ENSG00000178074	C2orf69	chr2:200775978-200873263	protein_coding	KNOWN	DMSO	Nutlin	-0.0552487	0.99874	no	DMSO	CPI	-0.167928	0.361602	no	DMSO	Combo	-0.416755	0.0201817	yes	13.9175	12.5035	14.0981	13.3201	13.5631	12.6858	12.3509	10.9321	11.9535	8.68369	10.1679	9.44473	13.5064	13.1897	11.7455	9.43211	-2.07757	-4.07426	1.96107	1	-1	1.96107	0.490075	0	1	0	Synergy_Negative
ENSG00000114450	GNB4	chr3:179116989-179169378	protein_coding	KNOWN	DMSO	Nutlin	-0.161069	0.982752	no	DMSO	CPI	-0.130258	0.378626	no	DMSO	Combo	-0.557876	0.000227548	yes	31.9604	19.0689	31.2468	29.6401	28.5803	17.9299	24.9089	23.923	23.9902	13.9019	22.5138	16.2727	27.4254	25.3834	24.274	17.5628	-5.19327	-9.86257	1.89911	1	-1	1.89911	0.473437	0	1	0	Synergy_Negative
ENSG00000169607	CKAP2L	chr2:113479062-113522254	protein_coding	KNOWN	DMSO	Nutlin	-0.353591	0.829665	no	DMSO	CPI	-0.264471	0.295484	no	DMSO	Combo	-1.71103	0.000227548	yes	19.0731	12.3208	19.4071	16.6323	15.6795	10.9213	9.90465	13.1733	15.7906	4.33922	4.91429	5.01323	16.9337	14.411	12.9562	4.75558	-6.50012	-12.1781	1.87352	1	-1	1.87352	0.466245	0	1	0	Synergy_Negative
ENSG00000188827	SLX4	chr16:3631181-3661599	protein_coding	KNOWN	DMSO	Nutlin	-0.191863	0.919117	no	DMSO	CPI	0.05819	0.732384	no	DMSO	Combo	-0.325976	0.0290083	yes	6.22285	6.09116	6.21031	5.68044	5.97833	5.5977	5.00954	6.08997	6.50541	4.7401	4.60491	5.1091	6.17477	5.75216	5.86831	4.81804	-0.729083	-1.35674	1.86088	1	-1	1.86088	0.46262	0	1	0	Synergy_Negative
ENSG00000130695	CEP85	chr1:26560690-26605299	protein_coding	KNOWN	DMSO	Nutlin	-0.185073	0.99874	no	DMSO	CPI	-0.0412533	0.833466	no	DMSO	Combo	-0.405728	0.0205217	yes	21.3339	21.7598	23.4689	20.6233	20.6127	20.6607	20.1617	21.1409	19.3288	12.6082	18.3848	15.9934	22.1875	20.6322	20.2105	15.6621	-3.53237	-6.5254	1.84732	1	-1	1.84732	0.458674	0	1	0	Synergy_Negative
ENSG00000182963	GJC1	chr17:42875815-42908184	protein_coding	KNOWN	DMSO	Nutlin	-0.132108	0.99874	no	DMSO	CPI	-0.195921	0.420122	no	DMSO	Combo	-0.830979	0.00270475	yes	8.73981	5.93844	4.72063	6.43139	5.86785	5.85382	5.60845	4.91157	5.09983	2.93979	3.20211	3.98105	6.46629	6.05102	5.20662	3.37432	-1.67495	-3.09198	1.84601	1	-1	1.84601	0.458292	0	1	0	Synergy_Negative
ENSG00000143190	POU2F1	chr1:167190065-167396582	protein_coding	KNOWN	DMSO	Nutlin	-0.0414914	0.99874	no	DMSO	CPI	-0.111116	0.636933	no	DMSO	Combo	-0.442252	0.04613	yes	5.02855	3.58353	4.10572	4.37116	4.78935	3.4591	3.98254	4.00924	3.35856	3.42865	3.4188	3.19574	4.23927	4.20654	3.78345	3.34773	-0.48855	-0.891537	1.82486	1	-1	1.82486	0.452014	0	1	0	Synergy_Negative
ENSG00000178966	RMI1	chr9:86595625-86618985	protein_coding	KNOWN	DMSO	Nutlin	-0.0568909	0.99874	no	DMSO	CPI	-0.330457	0.0164226	yes	DMSO	Combo	-0.736403	0.000227548	yes	34.6181	28.0758	35.3218	34.3055	34.125	27.5819	26.1205	24.2039	24.8106	16.7609	19.1941	17.0449	32.6719	32.0041	25.045	17.6666	-8.29467	-15.0053	1.80903	1	-1	1.80903	0.447216	0	1	0	Synergy_Negative
ENSG00000050405	LIMA1	chr12:50569570-50677329	protein_coding	KNOWN	DMSO	Nutlin	0.0144225	0.99874	no	DMSO	CPI	-0.334204	0.104092	no	DMSO	Combo	-0.849306	0.000227548	yes	11.0071	9.3582	10.6144	10.2362	10.6735	9.87758	10.0038	6.38234	5.94849	4.55594	5.03592	5.64151	10.3266	10.2624	7.44488	5.07779	-2.94583	-5.24878	1.78176	1	-1	1.78176	0.438759	0	1	0	Synergy_Negative
ENSG00000122966	CIT	chr12:120123594-120315095	protein_coding	KNOWN	DMSO	Nutlin	-0.454913	0.604905	no	DMSO	CPI	0.056473	0.859612	no	DMSO	Combo	-1.06773	0.000628512	yes	16.3279	13.8446	13.9645	13.1501	11.7497	8.79251	13.5923	13.1527	12.3877	4.30552	9.68552	4.27987	14.7123	11.2308	13.0442	6.0903	-5.14966	-8.62203	1.67429	1	-1	1.67429	0.402732	0	1	0	Synergy_Negative
ENSG00000165572	KBTBD6	chr13:41701704-41706882	protein_coding	KNOWN	DMSO	Nutlin	-0.124648	0.99874	no	DMSO	CPI	-0.15755	0.433075	no	DMSO	Combo	-0.480817	0.00963787	yes	3.09663	1.98239	2.23747	2.72395	2.45392	1.92129	2.3115	1.84369	1.84128	1.26787	2.10441	1.41835	2.43883	2.36639	1.99882	1.59688	-0.51245	-0.841953	1.643	1	-1	1.643	0.391356	0	1	0	Synergy_Negative
ENSG00000117650	NEK2	chr1:211836113-211848960	protein_coding	KNOWN	DMSO	Nutlin	-0.293826	0.436647	no	DMSO	CPI	-0.0715487	0.663012	no	DMSO	Combo	-1.09222	0.000227548	yes	26.6487	25.9835	26.5187	21.3066	19.1482	20.9433	20.8465	24.8741	22.6092	9.98942	11.1986	12.0516	26.3836	20.466	22.7766	11.0799	-9.52463	-15.3038	1.60676	1	-1	1.60676	0.377628	0	1	0	Synergy_Negative
ENSG00000161800	RACGAP1	chr12:50360976-50426919	protein_coding	KNOWN	DMSO	Nutlin	-0.338283	0.646926	no	DMSO	CPI	-0.25804	0.299925	no	DMSO	Combo	-1.31637	0.000227548	yes	63.7741	59.1404	65.7873	60.2675	49.7068	48.3904	42.456	47.5548	54.3394	21.652	22.8942	24.6457	62.9006	52.7882	48.1167	23.064	-24.8962	-39.8366	1.60011	1	-1	1.60011	0.375042	0	1	0	Synergy_Negative
ENSG00000068796	KIF2A	chr5:61601988-61924409	protein_coding	KNOWN	DMSO	Nutlin	-0.0446949	0.99874	no	DMSO	CPI	-0.275844	0.247411	no	DMSO	Combo	-0.526789	0.0205217	yes	41.9681	27.1032	34.7364	35.6379	37.3467	29.8933	27.5992	27.2519	25.5151	20.4384	25.1688	20.0846	34.6026	34.2926	26.7887	21.8973	-8.12377	-12.7053	1.56397	1	-1	1.56397	0.3606	0	1	0	Synergy_Negative
ENSG00000083312	TNPO1	chr5:72090231-72212560	protein_coding	KNOWN	DMSO	Nutlin	-0.185135	0.99874	no	DMSO	CPI	-0.183037	0.480189	no	DMSO	Combo	-0.485021	0.0394451	yes	74.2787	40.008	63.372	60.4856	60.8616	40.2541	51.4089	49.5715	52.1665	33.4207	47.0122	33.9418	59.2196	53.8671	51.049	38.1249	-13.5231	-21.0947	1.5599	1	-1	1.5599	0.358934	0	1	0	Synergy_Negative
ENSG00000155100	OTUD6B	chr8:92082423-92099323	protein_coding	KNOWN	DMSO	Nutlin	-0.0199317	0.99874	no	DMSO	CPI	-0.218455	0.104177	no	DMSO	Combo	-0.309202	0.0257961	yes	25.6259	18.4145	25.3596	22.7173	24.5636	22.1031	20.7834	18.5717	18.4307	16.2529	20.2877	14.7377	23.1333	23.128	19.2619	17.0928	-3.87673	-6.04057	1.55816	1	-1	1.55816	0.358217	0	1	0	Synergy_Negative
ENSG00000162775	RBM15	chr1:110828996-110889299	protein_coding	KNOWN	DMSO	Nutlin	-0.0804437	0.99874	no	DMSO	CPI	-0.462915	0.000822254	yes	DMSO	Combo	-0.955395	0.000227548	yes	10.2463	8.50712	10.0594	11.2854	10.0625	7.27851	6.00983	6.68166	6.82756	4.37128	4.78847	5.09343	9.60427	9.54214	6.50635	4.75106	-3.16006	-4.85321	1.5358	1	-1	1.5358	0.348873	0	1	0	Synergy_Negative
ENSG00000137200	FTSJD2	chr6:37400994-37450603	protein_coding	KNOWN	DMSO	Nutlin	-0.136432	0.99874	no	DMSO	CPI	-0.0480909	0.808834	no	DMSO	Combo	-0.334019	0.0370166	yes	25.8278	26.6718	26.6723	24.4915	25.019	25.9442	22.3846	24.5424	23.57	20.8291	18.9498	20.4333	26.3906	25.1516	23.499	20.0707	-4.1307	-6.3199	1.52998	1	-1	1.52998	0.346398	0	1	0	Synergy_Negative
ENSG00000138642	HERC6	chr4:89299890-89364263	protein_coding	KNOWN	DMSO	Nutlin	-0.154658	0.99874	no	DMSO	CPI	-0.225464	0.274107	no	DMSO	Combo	-0.421413	0.0468857	yes	7.31436	7.24369	8.41406	8.30943	6.44458	7.8836	5.4561	7.25486	6.02558	4.89005	5.43166	5.70797	7.65737	7.54587	6.24551	5.34323	-1.52336	-2.31414	1.51911	1	-1	1.51911	0.341719	0	1	0	Synergy_Negative
ENSG00000136108	CKAP2	chr13:53029563-53050763	protein_coding	KNOWN	DMSO	Nutlin	-0.310653	0.368577	no	DMSO	CPI	-0.0846688	0.59657	no	DMSO	Combo	-0.605734	0.000227548	yes	30.3519	27.3878	35.2144	27.6165	26.2935	23.6724	28.3132	28.6023	27.2365	16.8798	19.8935	19.7169	30.9847	25.8608	28.0507	18.8301	-8.05793	-12.1546	1.50841	1	-1	1.50841	0.337048	0	1	0	Synergy_Negative
ENSG00000183856	IQGAP3	chr1:156495196-156542396	protein_coding	KNOWN	DMSO	Nutlin	-0.54817	0.253722	no	DMSO	CPI	-0.0853151	0.735553	no	DMSO	Combo	-1.37685	0.000227548	yes	8.72307	8.35011	8.0761	6.76222	5.73575	5.67986	6.16536	7.65937	7.69945	2.70085	2.77532	3.76279	8.38309	6.05928	7.17473	3.07965	-3.53218	-5.30344	1.50146	1	-1	1.50146	0.333983	0	1	0	Synergy_Negative
ENSG00000100104	SRRD	chr22:26879842-26908471	protein_coding	KNOWN	DMSO	Nutlin	-0.081725	0.99874	no	DMSO	CPI	-0.367313	0.216347	no	DMSO	Combo	-0.624872	0.0464296	yes	26.9848	28.3336	28.8759	28.2736	28.4517	26.9958	19.4081	24.1395	18.4413	14.8345	20.3417	15.3378	28.0648	27.907	20.663	16.838	-7.55953	-11.2268	1.48511	1	-1	1.48511	0.326651	0	1	0	Synergy_Negative
ENSG00000171488	LRRC8C	chr1:89990394-90402170	protein_coding	KNOWN	DMSO	Nutlin	-0.111789	0.99874	no	DMSO	CPI	-0.197293	0.290779	no	DMSO	Combo	-0.411124	0.0326052	yes	29.0429	24.0035	28.4344	26.3699	27.0825	24.0004	24.3899	22.8228	22.1087	16.4801	21.0522	20.0593	27.1603	25.8176	23.1071	19.1972	-5.3958	-7.96307	1.47579	1	-1	1.47579	0.322397	0	1	0	Synergy_Negative
ENSG00000136159	NUDT15	chr13:48510621-48621358	protein_coding	KNOWN	DMSO	Nutlin	-0.108837	0.99874	no	DMSO	CPI	-0.234156	0.269966	no	DMSO	Combo	-0.549662	0.0122846	yes	12.0125	11.4528	11.8444	11.7763	11.2958	10.0266	10.2388	9.08565	9.18167	7.19689	7.89552	6.93409	11.7699	11.0329	9.50204	7.34217	-3.00486	-4.42773	1.47352	1	-1	1.47352	0.321355	0	1	0	Synergy_Negative
ENSG00000066322	ELOVL1	chr1:43829067-43833696	protein_coding	KNOWN	DMSO	Nutlin	-0.133683	0.99874	no	DMSO	CPI	-0.0294215	0.860082	no	DMSO	Combo	-0.309658	0.0235312	yes	65.2959	78.1585	71.7907	68.9458	63.7433	72.1759	64.6804	60.2832	66.599	58.0413	52.1607	55.1142	71.7484	68.2883	63.8542	55.1054	-11.3542	-16.643	1.4658	1	-1	1.4658	0.317778	0	1	0	Synergy_Negative
ENSG00000172113	NME6	chr3:48282589-48343175	protein_coding	KNOWN	DMSO	Nutlin	-0.0670359	0.99874	no	DMSO	CPI	-0.330243	0.403501	no	DMSO	Combo	-0.771822	0.0345066	yes	19.2849	24.9498	20.1476	23.3788	21.7184	18.2963	12.1875	14.7659	18.1519	10.3276	10.4018	13.9548	21.4608	21.1312	15.0351	11.5614	-6.75527	-9.89937	1.46543	1	-1	1.46543	0.317606	0	1	0	Synergy_Negative
ENSG00000145041	VPRBP	chr3:51428730-51534010	protein_coding	KNOWN	DMSO	Nutlin	-0.0980113	0.99874	no	DMSO	CPI	-0.262691	0.356386	no	DMSO	Combo	-0.573573	0.0468857	yes	55.7638	39.0709	46.8564	49.1629	48.8414	39.8596	36.3138	36.3084	37.1277	26.9564	31.4763	30.9475	47.2304	45.9546	36.5833	29.7934	-11.9228	-17.437	1.46249	1	-1	1.46249	0.316234	0	1	0	Synergy_Negative
ENSG00000146281	PM20D2	chr6:89855768-89875284	protein_coding	NOVEL	DMSO	Nutlin	-0.0547233	0.99874	no	DMSO	CPI	-0.312791	0.0121277	yes	DMSO	Combo	-0.51372	0.000227548	yes	19.1006	13.8305	17.3457	16.4732	18.1281	15.2472	13.7147	12.529	12.6465	9.62491	12.6103	10.7907	16.7589	16.6162	12.9634	11.0086	-3.9383	-5.7503	1.4601	1	-1	1.4601	0.315114	0	1	0	Synergy_Negative
ENSG00000174891	RSRC1	chr3:157814947-158288855	protein_coding	KNOWN	DMSO	Nutlin	-0.109023	0.99874	no	DMSO	CPI	-0.294665	0.0683707	no	DMSO	Combo	-0.614994	0.000433026	yes	31.3916	31.7399	35.1076	34.8116	28.8097	31.1637	25.3972	25.8519	24.0901	19.1485	20.3329	20.2819	32.7464	31.595	25.1131	19.9211	-8.78467	-12.8253	1.45996	1	-1	1.45996	0.31505	0	1	0	Synergy_Negative
ENSG00000158169	FANCC	chr9:97861335-98079991	protein_coding	KNOWN	DMSO	Nutlin	-0.283477	0.99874	no	DMSO	CPI	-0.246506	0.385082	no	DMSO	Combo	-0.913992	0.000433026	yes	10.5824	7.20888	12.9104	9.35189	9.53893	7.43174	8.96769	8.25275	6.91217	4.47094	5.91548	4.59683	10.2339	8.77419	8.0442	4.99442	-3.6494	-5.23948	1.43571	1	-1	1.43571	0.303481	0	1	0	Synergy_Negative
ENSG00000111358	GTF2H3	chr12:124118374-124147153	protein_coding	KNOWN	DMSO	Nutlin	-0.0669772	0.99874	no	DMSO	CPI	-0.270102	0.104798	no	DMSO	Combo	-0.559634	0.000628512	yes	41.1154	33.9106	42.6704	43.7163	38.9928	32.5127	27.9418	29.9698	31.7471	22.8845	27.9875	23.399	39.2321	38.4073	29.8862	24.757	-10.1708	-14.4751	1.42321	1	-1	1.42321	0.297363	0	1	0	Synergy_Negative
ENSG00000158402	CDC25C	chr5:137620953-137685416	protein_coding	KNOWN	DMSO	Nutlin	-0.354518	0.99874	no	DMSO	CPI	-0.351884	0.388505	no	DMSO	Combo	-1.52156	0.0080392	yes	9.68883	8.63581	10.1869	8.24623	7.18937	7.39161	6.22635	6.44473	7.93645	2.71787	3.41878	3.07114	9.50385	7.60907	6.86918	3.06926	-4.52945	-6.43458	1.42061	1	-1	1.42061	0.296078	0	1	0	Synergy_Negative
ENSG00000058056	USP13	chr3:179370542-179507189	protein_coding	KNOWN	DMSO	Nutlin	-0.241189	0.969148	no	DMSO	CPI	-0.0920762	0.724852	no	DMSO	Combo	-0.503823	0.0164343	yes	19.2174	12.366	16.1799	15.5327	14.5078	11.9561	13.2571	14.071	14.4019	8.73177	12.2892	10.0408	15.9211	13.9989	13.91	10.3539	-3.93333	-5.56718	1.41538	1	-1	1.41538	0.293478	0	1	0	Synergy_Negative
ENSG00000171320	ESCO2	chr8:27590834-27695612	protein_coding	KNOWN	DMSO	Nutlin	-0.316607	0.99874	no	DMSO	CPI	-0.751286	0.0681382	no	DMSO	Combo	-2.40682	0.000227548	yes	35.7008	19.7507	31.8819	30.4381	28.0746	16.0638	16.5103	19.3186	12.4861	4.21885	4.73213	5.56419	29.1111	24.8588	16.105	4.83839	-17.2584	-24.2727	1.40643	1	-1	1.40643	0.288979	0	1	0	Synergy_Negative
ENSG00000135632	SMYD5	chr2:73441349-73454365	protein_coding	KNOWN	DMSO	Nutlin	-0.157163	0.99874	no	DMSO	CPI	-0.584416	0.00301646	yes	DMSO	Combo	-1.23556	0.000227548	yes	19.9342	17.1237	17.2829	16.6524	16.7648	16.6619	13.7189	10.8239	10.6929	6.51278	6.66977	8.43911	18.1136	16.693	11.7452	7.20722	-7.78893	-10.9064	1.40024	1	-1	1.40024	0.285837	0	1	0	Synergy_Negative
ENSG00000122025	FLT3	chr13:28577410-28674729	protein_coding	KNOWN	DMSO	Nutlin	-0.147384	0.99874	no	DMSO	CPI	-0.0719082	0.637478	no	DMSO	Combo	-0.291319	0.0352638	yes	39.5951	32.4838	38.9535	37.3849	33.9456	32.2062	32.9657	31.9199	34.6716	27.9552	28.8116	27.7137	37.0108	34.5122	33.1857	28.1602	-6.32363	-8.85063	1.39961	1	-1	1.39961	0.285516	0	1	0	Synergy_Negative
ENSG00000166483	WEE1	chr11:9595227-9615004	protein_coding	KNOWN	DMSO	Nutlin	-0.13078	0.99874	no	DMSO	CPI	-0.235504	0.24064	no	DMSO	Combo	-0.643271	0.000227548	yes	41.2423	32.3412	36.9492	35.917	33.0623	33.5232	29.9915	28.2456	28.8143	22.9117	22.9636	20.8398	36.8442	34.1675	29.0171	22.2384	-10.5038	-14.6059	1.39053	1	-1	1.39053	0.280848	0	1	0	Synergy_Negative
ENSG00000070081	NUCB2	chr11:17229699-17371521	protein_coding	KNOWN	DMSO	Nutlin	-0.120583	0.99874	no	DMSO	CPI	-0.27675	0.132697	no	DMSO	Combo	-0.550674	0.000816435	yes	174.418	173.37	161.304	161.812	159.652	166.06	135.834	132.387	124.589	113.437	103.855	100.185	169.697	162.508	130.937	105.826	-45.95	-63.8717	1.39003	1	-1	1.39003	0.280589	0	1	0	Synergy_Negative
ENSG00000189308	LIN54	chr4:83739813-83934079	protein_coding	KNOWN	DMSO	Nutlin	-0.224149	0.99874	no	DMSO	CPI	-0.449139	0.263261	no	DMSO	Combo	-1.05474	0.0112468	yes	23.2971	13.8484	22.7397	23.117	17.6446	13.109	15.8325	12.4061	13.5544	7.7975	9.41753	9.17871	19.9617	17.9569	13.931	8.79791	-8.0356	-11.1638	1.3893	1	-1	1.3893	0.280211	0	1	0	Synergy_Negative
ENSG00000125484	GTF3C4	chr9:135468383-135570342	protein_coding	KNOWN	DMSO	Nutlin	-0.0782531	0.99874	no	DMSO	CPI	-0.224018	0.119027	no	DMSO	Combo	-0.409587	0.00335233	yes	13.6371	10.81	12.9608	13.2069	13.3518	10.0736	9.94442	10.3182	10.133	8.60649	9.9142	8.09003	12.4693	12.2108	10.1319	8.87024	-2.59596	-3.59906	1.38641	1	-1	1.38641	0.278712	0	1	0	Synergy_Negative
ENSG00000103342	GSPT1	chr16:11945505-12009939	protein_coding	KNOWN	DMSO	Nutlin	-0.0669395	0.99874	no	DMSO	CPI	-0.264887	0.0653713	no	DMSO	Combo	-0.432664	0.0080392	yes	99.972	85.5464	93.5701	93.5261	95.0135	86.7315	77.5147	69.5564	71.9527	59.6107	69.2371	61.8305	93.0295	91.757	73.0079	63.5594	-21.294	-29.4701	1.38396	1	-1	1.38396	0.277435	0	1	0	Synergy_Negative
ENSG00000125869	LAMP5	chr20:9485826-9511171	protein_coding	KNOWN	DMSO	Nutlin	-0.152087	0.939063	no	DMSO	CPI	-0.148578	0.226262	no	DMSO	Combo	-0.453938	0.000227548	yes	161.861	180.94	174.729	167.479	156.033	168.297	142.779	145.383	143.261	123.433	113.127	126.391	172.51	163.936	143.808	120.984	-37.276	-51.5263	1.38229	1	-1	1.38229	0.276564	0	1	0	Synergy_Negative
ENSG00000072501	SMC1A	chrX:53401069-53458059	protein_coding	KNOWN	DMSO	Nutlin	-0.24435	0.99874	no	DMSO	CPI	-0.220406	0.429753	no	DMSO	Combo	-0.755271	0.00664554	yes	98.3067	70.7702	93.99	95.1339	85.3465	57.6963	61.2888	73.5184	64.7852	39.6388	54.8468	46.6047	87.689	79.3922	66.5308	47.0301	-29.4549	-40.6589	1.38038	1	-1	1.38038	0.27556	0	1	0	Synergy_Negative
ENSG00000185947	ZNF267	chr16:31885078-31928668	protein_coding	KNOWN	DMSO	Nutlin	-0.0819662	0.99874	no	DMSO	CPI	-0.18984	0.253704	no	DMSO	Combo	-0.321114	0.0403431	yes	13.093	11.8094	12.7568	13.575	12.8301	10.0385	10.8762	10.2108	10.5226	8.71073	9.85751	9.08764	12.5531	12.1479	10.5365	9.21863	-2.42173	-3.33444	1.37688	1	-1	1.37688	0.273721	0	1	0	Synergy_Negative
ENSG00000143847	PPFIA4	chr1:202995625-203047868	protein_coding	KNOWN	DMSO	Nutlin	-0.0637612	0.99874	no	DMSO	CPI	-0.636246	0.220206	no	DMSO	Combo	-1.15597	0.0194565	yes	4.39219	3.37446	1.57705	4.04541	2.4387	2.81221	1.91744	1.67733	1.7374	1.08996	0.787757	1.88808	3.11457	3.09877	1.77739	1.25527	-1.35297	-1.8593	1.37424	1	-1	1.37424	0.272323	0	1	0	Synergy_Negative
ENSG00000134146	DPH6	chr15:35473999-35838394	protein_coding	KNOWN	DMSO	Nutlin	-0.127809	0.99874	no	DMSO	CPI	-0.620665	0.0716522	no	DMSO	Combo	-1.06475	0.016203	yes	23.5285	23.545	24.132	30.4432	18.1873	20.5594	16.3292	14.3057	13.7271	8.95268	12.2682	10.4219	23.7352	23.0633	14.7873	10.5476	-9.6197	-13.1876	1.37089	1	-1	1.37089	0.270548	0	1	0	Synergy_Negative
ENSG00000166813	KIF7	chr15:90048507-90198682	protein_coding	KNOWN	DMSO	Nutlin	-0.242267	0.99874	no	DMSO	CPI	-0.28671	0.527895	no	DMSO	Combo	-0.733373	0.0499049	yes	2.54989	2.78311	3.26588	2.96393	2.62947	2.09564	2.79052	1.83113	2.23527	1.82278	1.31677	1.87204	2.86629	2.56301	2.28564	1.67053	-0.883933	-1.19576	1.35278	1	-1	1.35278	0.260779	0	1	0	Synergy_Negative
ENSG00000138180	CEP55	chr10:95256388-95288849	protein_coding	KNOWN	DMSO	Nutlin	-0.457974	0.00641835	yes	DMSO	CPI	-0.320688	0.00899712	yes	DMSO	Combo	-1.40443	0.000227548	yes	31.0885	31.315	30.1658	25.8421	22.7736	21.1264	24.7733	22.7172	23.1332	9.47708	10.1837	12.4139	30.8564	23.2474	23.5412	10.6916	-14.9243	-20.1649	1.35115	1	-1	1.35115	0.259888	0	1	0	Synergy_Negative
ENSG00000100147	CCDC134	chr22:42196682-42222303	protein_coding	KNOWN	DMSO	Nutlin	-0.151595	0.99874	no	DMSO	CPI	-0.413945	0.111025	no	DMSO	Combo	-0.905049	0.0244747	yes	6.60428	6.22961	6.12203	6.49584	6.34084	5.5049	3.19872	5.05839	4.64096	4.17034	2.62561	3.15845	6.31864	6.11386	4.29936	3.31813	-2.22406	-3.00051	1.34911	1	-1	1.34911	0.258771	0	1	0	Synergy_Negative
ENSG00000168040	FADD	chr11:70049268-70053496	protein_coding	KNOWN	DMSO	Nutlin	-0.194589	0.929773	no	DMSO	CPI	-0.0566574	0.754348	no	DMSO	Combo	-0.376009	0.0167952	yes	21.3525	28.5527	23.3061	22.0425	23.4643	23.6688	19.9524	22.702	22.1897	19.9033	18.869	17.7443	24.4038	23.0585	21.6147	18.8389	-4.1343	-5.5649	1.34603	1	-1	1.34603	0.257076	0	1	0	Synergy_Negative
ENSG00000109674	NEIL3	chr4:178230989-178284097	protein_coding	KNOWN	DMSO	Nutlin	-0.221382	0.716881	no	DMSO	CPI	-0.87985	0.00022781	yes	DMSO	Combo	-2.15127	0.000227548	yes	22.8514	22.0802	21.2921	21.9648	19.5401	17.3309	13.5628	11.2114	9.94942	4.29718	3.94748	5.71695	22.0746	19.6119	11.5745	4.65387	-12.9627	-17.4207	1.34391	1	-1	1.34391	0.255905	0	1	0	Synergy_Negative
ENSG00000167186	COQ7	chr16:18995255-19091417	protein_coding	KNOWN	DMSO	Nutlin	-0.23638	0.99874	no	DMSO	CPI	-0.200721	0.418333	no	DMSO	Combo	-0.520399	0.0397408	yes	20.2029	13.4006	14.6291	14.3577	15.5489	14.8587	14.0836	13.3316	12.1308	11.5609	10.1142	10.3514	16.0775	14.9218	13.182	10.6755	-4.0513	-5.40203	1.33341	1	-1	1.33341	0.250042	0	1	0	Synergy_Negative
ENSG00000094880	CDC23	chr5:137475454-137549032	protein_coding	KNOWN	DMSO	Nutlin	-0.167613	0.99874	no	DMSO	CPI	-0.263987	0.361491	no	DMSO	Combo	-0.666759	0.00884076	yes	37.2534	32.8626	42.1692	35.742	37.1735	30.6326	29.0082	29.8824	28.3689	24.7953	21.278	21.2522	37.4284	34.516	29.0865	22.4418	-11.2543	-14.9866	1.33163	1	-1	1.33163	0.249043	0	1	0	Synergy_Negative
ENSG00000125630	POLR1B	chr2:113299491-113334635	protein_coding	KNOWN	DMSO	Nutlin	-0.0474939	0.99874	no	DMSO	CPI	-0.204189	0.252326	no	DMSO	Combo	-0.467985	0.00871441	yes	38.9591	28.3765	35.44	34.2723	35.4737	29.179	22.9023	28.8104	25.9642	18.411	25.9533	19.9454	34.2585	32.975	25.8923	21.4366	-9.64977	-12.822	1.32873	1	-1	1.32873	0.247404	0	1	0	Synergy_Negative
ENSG00000011426	ANLN	chr7:36363829-36493400	protein_coding	KNOWN	DMSO	Nutlin	-0.423081	0.194458	no	DMSO	CPI	-0.60061	0.00624528	yes	DMSO	Combo	-1.67938	0.000227548	yes	54.8132	37.9491	49.4638	44.6246	41.8218	28.1776	31.2426	34.4332	27.7647	10.8597	14.5691	15.489	47.4087	38.208	31.1468	13.6393	-25.4626	-33.7694	1.32624	1	-1	1.32624	0.245988	0	1	0	Synergy_Negative
ENSG00000128059	PPAT	chr4:57259527-57301781	protein_coding	KNOWN	DMSO	Nutlin	0.0183087	0.99874	no	DMSO	CPI	-0.177048	0.292861	no	DMSO	Combo	-0.316623	0.0486523	yes	25.9082	21.242	24.4671	24.3809	23.5986	21.0617	20.0801	18.1286	21.1368	16.1347	18.5084	17.3852	23.8724	23.0137	19.7818	17.3428	-4.9493	-6.52967	1.31931	1	-1	1.31931	0.242029	0	1	0	Synergy_Negative
ENSG00000127423	AUNIP	chr1:26126666-26185903	protein_coding	KNOWN	DMSO	Nutlin	-0.120631	0.99874	no	DMSO	CPI	-1.24193	0.0792673	no	DMSO	Combo	-2.63961	0.0483823	yes	5.96118	7.74858	6.5654	5.64239	6.96156	6.85241	2.83286	2.30942	2.76275	1.21578	0.651333	1.01148	6.75839	6.48545	2.63501	0.959531	-4.39631	-5.79886	1.31903	1	-1	1.31903	0.241866	0	1	0	Synergy_Negative
ENSG00000136450	SRSF1	chr17:56066398-56084707	protein_coding	KNOWN	DMSO	Nutlin	-0.0948878	0.99874	no	DMSO	CPI	-0.247592	0.0645911	no	DMSO	Combo	-0.43173	0.0044247	yes	207.263	184.988	207.587	207.279	192.688	184.974	164.643	158.966	156.914	136.773	151.009	135.404	199.946	194.98	160.174	141.062	-44.7373	-58.884	1.31622	1	-1	1.31622	0.240246	0	1	0	Synergy_Negative
ENSG00000115306	SPTBN1	chr2:54683421-54896812	protein_coding	KNOWN	DMSO	Nutlin	-0.279155	0.544755	no	DMSO	CPI	-0.109151	0.506695	no	DMSO	Combo	-0.564154	0.000433026	yes	7.09444	6.29478	7.03076	6.42632	5.95327	5.25533	5.89298	5.77274	5.62708	3.8739	4.56109	4.22216	6.80666	5.87831	5.76427	4.21905	-1.97075	-2.58761	1.31301	1	-1	1.31301	0.238391	0	1	0	Synergy_Negative
ENSG00000012963	UBR7	chr14:93651295-93695561	protein_coding	KNOWN	DMSO	Nutlin	-0.139822	0.99874	no	DMSO	CPI	-0.171488	0.269865	no	DMSO	Combo	-0.391688	0.00898599	yes	39.2885	39.5282	44.3313	40.1177	39.173	37.3041	35.6632	32.7382	35.0433	29.804	29.1072	29.8847	41.0493	38.8649	34.4816	29.5986	-8.75217	-11.4507	1.30833	1	-1	1.30833	0.235665	0	1	0	Synergy_Negative
ENSG00000116273	PHF13	chr1:6650783-6684093	protein_coding	KNOWN	DMSO	Nutlin	-0.114566	0.99874	no	DMSO	CPI	-0.256478	0.178088	no	DMSO	Combo	-0.504269	0.00664554	yes	12.7577	12.9865	13.1325	13.4978	11.427	13.1732	8.9489	11.3114	10.0853	9.77328	7.44222	9.49445	12.9589	12.6993	10.1152	8.90332	-3.10327	-4.05558	1.30688	1	-1	1.30688	0.234816	0	1	0	Synergy_Negative
ENSG00000128245	YWHAH	chr22:32329506-32353590	protein_coding	KNOWN	DMSO	Nutlin	-0.15888	0.981429	no	DMSO	CPI	-0.219688	0.115054	no	DMSO	Combo	-0.518472	0.000227548	yes	164.518	162.92	152.38	151.163	145.186	145.943	130.837	125.793	131.358	102.494	105.22	103.842	159.939	147.431	129.329	103.852	-43.1187	-56.0873	1.30077	1	-1	1.30077	0.231223	0	1	0	Synergy_Negative
ENSG00000088305	DNMT3B	chr20:31350190-31397162	protein_coding	KNOWN	DMSO	Nutlin	-0.281279	0.698338	no	DMSO	CPI	-0.478362	0.00495737	yes	DMSO	Combo	-1.48853	0.000227548	yes	4.79573	4.80609	4.0467	3.84298	4.17978	3.62198	2.52995	3.16791	3.05618	1.7224	1.17619	1.78716	4.54951	3.88158	2.91801	1.56192	-2.29942	-2.98759	1.29928	1	-1	1.29928	0.230343	0	1	0	Synergy_Negative
ENSG00000103540	CCP110	chr16:19535132-19564730	protein_coding	KNOWN	DMSO	Nutlin	-0.118216	0.99874	no	DMSO	CPI	-0.542274	0.00022781	yes	DMSO	Combo	-0.788731	0.000227548	yes	21.7521	17.6953	24.7917	23.4244	23.2891	16.5938	14.976	14.4424	13.1905	10.2401	14.6407	10.18	21.413	21.1024	14.203	11.6869	-7.52067	-9.7261	1.29325	1	-1	1.29325	0.226754	0	1	0	Synergy_Negative
ENSG00000091009	RBM27	chr5:145583112-145756526	protein_coding	KNOWN	DMSO	Nutlin	-0.129211	0.99874	no	DMSO	CPI	-0.328118	0.0129087	yes	DMSO	Combo	-0.568429	0.000227548	yes	21.8749	15.7624	20.6769	20.5487	19.7829	15.0149	15.17	14.0334	14.9134	11.7374	12.4304	11.9763	19.4381	18.4488	14.7056	12.048	-5.7217	-7.39003	1.29158	1	-1	1.29158	0.225755	0	1	0	Synergy_Negative
ENSG00000197771	MCMBP	chr10:121588971-121652068	protein_coding	KNOWN	DMSO	Nutlin	-0.0624058	0.99874	no	DMSO	CPI	-0.17293	0.189901	no	DMSO	Combo	-0.268697	0.0431244	yes	61.5886	56.8705	61.8102	63.391	60.1247	55.558	50.2944	51.6211	48.587	44.4032	50.0821	45.9114	60.0898	59.6912	50.1675	46.7989	-10.3208	-13.2909	1.28777	1	-1	1.28777	0.223467	0	1	0	Synergy_Negative
ENSG00000131470	PSMC3IP	chr17:40719085-40729849	protein_coding	KNOWN	DMSO	Nutlin	-0.208955	0.99874	no	DMSO	CPI	-0.735574	0.0560916	no	DMSO	Combo	-1.81655	0.000227548	yes	23.4793	25.3987	21.1951	23.5993	21.9416	17.1812	14.3262	13.2326	9.89446	6.43901	7.27856	4.91563	23.3577	20.9074	12.4844	6.21107	-13.3236	-17.1466	1.28694	1	-1	1.28694	0.22296	0	1	0	Synergy_Negative
ENSG00000167748	KLK1	chr19:51322403-51327043	protein_coding	KNOWN	DMSO	Nutlin	-0.111947	0.99874	no	DMSO	CPI	-0.940699	0.0551012	no	DMSO	Combo	-1.59248	0.0108361	yes	1.51356	3.83879	2.58416	2.80521	1.67785	3.29238	1.06849	1.13729	1.66643	1.46834	0.577399	0.464668	2.6455	2.59181	1.29074	0.836802	-1.40846	-1.8087	1.28417	1	-1	1.28417	0.221288	0	1	0	Synergy_Negative
ENSG00000118308	LRMP	chr12:25173935-25261268	protein_coding	KNOWN	DMSO	Nutlin	-0.124794	0.99874	no	DMSO	CPI	-0.26608	0.12175	no	DMSO	Combo	-0.562479	0.000227548	yes	29.4623	25.8289	26.0008	29.5325	26.5892	20.539	20.4101	21.1087	21.4697	17.3777	16.4328	18.0412	27.0973	25.5536	20.9962	17.2839	-7.64493	-9.81343	1.28365	1	-1	1.28365	0.220973	0	1	0	Synergy_Negative
ENSG00000092140	G2E3	chr14:30907197-31089269	protein_coding	KNOWN	DMSO	Nutlin	-0.30692	0.796265	no	DMSO	CPI	-0.0820805	0.714839	no	DMSO	Combo	-0.507733	0.0195791	yes	25.7416	12.8277	20.0276	18.7526	17.889	12.6091	18.1611	18.1575	15.339	10.08	15.7154	12.0014	19.5323	16.4169	17.2192	12.5989	-5.4285	-6.93337	1.27722	1	-1	1.27722	0.217047	0	1	0	Synergy_Negative
ENSG00000138092	CENPO	chr2:25012854-25142708	protein_coding	KNOWN	DMSO	Nutlin	-0.271671	0.99874	no	DMSO	CPI	-0.767501	0.0257001	yes	DMSO	Combo	-1.6978	0.000227548	yes	23.2249	21.6469	23.8432	23.8964	19.9267	17.6088	10.6718	14.3546	12.3859	6.16827	7.04879	6.27309	22.905	20.4773	12.4708	6.49672	-12.8619	-16.4083	1.27572	1	-1	1.27572	0.216132	0	1	0	Synergy_Negative
ENSG00000137700	SLC37A4	chr11:118868851-118901616	protein_coding	KNOWN	DMSO	Nutlin	-0.0950293	0.99874	no	DMSO	CPI	-0.567634	0.111275	no	DMSO	Combo	-0.945628	0.0108361	yes	23.3474	20.6978	19.2343	22.328	18.2413	21.3257	11.6702	13.0745	15.3476	10.0899	9.6261	12.2985	21.0932	20.6317	13.3641	10.6715	-8.19057	-10.4217	1.2724	1	-1	1.2724	0.214083	0	1	0	Synergy_Negative
ENSG00000241978	AKAP2	chr9:112403067-112934792	protein_coding	KNOWN	DMSO	Nutlin	-0.162937	0.99874	no	DMSO	CPI	-0.310602	0.0893578	no	DMSO	Combo	-0.567527	0.00457502	yes	35.2802	27.7141	33.4081	36.3228	30.4599	25.0922	23.081	23.6765	25.0921	17.9299	23.2473	18.3466	32.1341	30.625	23.9499	19.8413	-9.69343	-12.2929	1.26816	1	-1	1.26816	0.211459	0	1	0	Synergy_Negative
ENSG00000159231	CBR3	chr21:37502668-37528605	protein_coding	KNOWN	DMSO	Nutlin	-0.258166	0.99874	no	DMSO	CPI	-0.339201	0.422373	no	DMSO	Combo	-1.2107	0.0215897	yes	3.97113	5.13101	4.92825	5.04638	3.52766	3.7468	2.9587	3.95177	2.70654	1.83871	2.4283	2.01146	4.6768	4.10695	3.20567	2.09282	-2.04098	-2.58397	1.26605	1	-1	1.26605	0.21014	0	1	0	Synergy_Negative
ENSG00000187951	ARHGAP11B	chr15:30909160-31065196	protein_coding	KNOWN	DMSO	Nutlin	-0.317154	0.902291	no	DMSO	CPI	-0.555261	0.0414763	yes	DMSO	Combo	-1.02459	0.000227548	yes	39.0646	28.6605	35.8571	31.1027	33.1016	24.5309	22.742	21.3366	20.7252	8.07334	13.5896	14.0453	34.5274	29.5784	21.6013	11.9027	-17.8751	-22.6247	1.26571	1	-1	1.26571	0.209927	0	1	0	Synergy_Negative
ENSG00000221963	APOL6	chr22:36044441-36057404	protein_coding	KNOWN	DMSO	Nutlin	-0.260049	0.649576	no	DMSO	CPI	-0.623205	0.00022781	yes	DMSO	Combo	-1.38444	0.000227548	yes	14.235	7.24345	11.257	10.8674	12.0209	6.16992	5.8993	7.5199	6.62526	2.72808	5.09191	4.21715	10.9118	9.68607	6.68149	4.01238	-5.45607	-6.89944	1.26454	1	-1	1.26454	0.2092	0	1	0	Synergy_Negative
ENSG00000137804	NUSAP1	chr15:41624891-41673248	protein_coding	KNOWN	DMSO	Nutlin	-0.351015	0.0960824	no	DMSO	CPI	-0.515542	0.00022781	yes	DMSO	Combo	-1.40175	0.000227548	yes	123.459	104.025	119.05	107.65	96.5027	82.8127	77.0188	76.871	74.8987	39.1937	40.86	42.3465	115.511	95.6551	76.2628	40.8001	-59.1047	-74.7113	1.26405	1	-1	1.26405	0.208892	0	1	0	Synergy_Negative
ENSG00000204516	MICB	chr6:31462657-31478901	protein_coding	KNOWN	DMSO	Nutlin	-0.147447	0.99874	no	DMSO	CPI	-0.348512	0.12512	no	DMSO	Combo	-0.627303	0.00764144	yes	11.376	7.98883	8.95163	9.03717	8.86655	9.53185	7.60256	7.21091	7.23557	6.80851	5.65077	6.83589	9.43882	9.14519	7.34968	6.43172	-2.38277	-3.0071	1.26202	1	-1	1.26202	0.207618	0	1	0	Synergy_Negative
ENSG00000226650	KIF4B	chr5:154393259-154397685	protein_coding	KNOWN	DMSO	Nutlin	-0.533001	0.0283622	yes	DMSO	CPI	-0.449779	0.0115934	yes	DMSO	Combo	-1.15048	0.000227548	yes	4.77069	4.05721	4.29264	4.16223	3.1653	2.60587	3.39755	3.01564	3.26566	1.45134	1.57081	1.75101	4.37351	3.31113	3.22628	1.59105	-2.20961	-2.78246	1.25925	1	-1	1.25925	0.205879	0	1	0	Synergy_Negative
ENSG00000132953	XPO4	chr13:21351468-21477187	protein_coding	KNOWN	DMSO	Nutlin	-0.0659924	0.99874	no	DMSO	CPI	-0.680385	0.00022781	yes	DMSO	Combo	-0.933831	0.000227548	yes	17.1679	10.7797	13.9439	14.5985	15.3034	11.5879	9.24976	8.2393	7.97752	6.18725	7.9485	6.59876	13.9638	13.8299	8.48886	6.9115	-5.60887	-7.05233	1.25735	1	-1	1.25735	0.204678	0	1	0	Synergy_Negative
ENSG00000164105	SAP30	chr4:174291119-174298683	protein_coding	KNOWN	DMSO	Nutlin	-0.294828	0.666219	no	DMSO	CPI	-0.0811752	0.667313	no	DMSO	Combo	-0.372684	0.0260097	yes	17.535	20.721	18.7768	17.3367	15.2202	15.6216	17.3809	18.2413	17.4659	13.0485	13.4961	14.4017	19.0109	16.0595	17.696	13.6488	-4.26633	-5.36217	1.25686	1	-1	1.25686	0.204364	0	1	0	Synergy_Negative
ENSG00000176438	SYNE3	chr14:95883830-95942173	protein_coding	KNOWN	DMSO	Nutlin	-0.154529	0.99874	no	DMSO	CPI	-0.551378	0.000435081	yes	DMSO	Combo	-1.05956	0.000227548	yes	6.36266	4.69067	5.23893	5.6253	5.83713	4.12054	3.073	3.12091	3.79636	2.2332	2.99038	2.26887	5.43075	5.19432	3.33009	2.49748	-2.33709	-2.93327	1.25509	1	-1	1.25509	0.203246	0	1	0	Synergy_Negative
ENSG00000068120	COASY	chr17:40688189-40718295	protein_coding	KNOWN	DMSO	Nutlin	-0.17504	0.99874	no	DMSO	CPI	-0.316301	0.131003	no	DMSO	Combo	-0.614897	0.00170158	yes	40.9823	48.1775	52.9256	46.7356	41.9947	48.7594	35.8374	34.0073	37.4624	32.2172	28.5569	31.8997	47.3618	45.8299	35.769	30.8913	-13.1247	-16.4705	1.25493	1	-1	1.25493	0.203143	0	1	0	Synergy_Negative
ENSG00000124795	DEK	chr6:18224098-18265054	protein_coding	KNOWN	DMSO	Nutlin	-0.195823	0.801395	no	DMSO	CPI	-0.0905266	0.546095	no	DMSO	Combo	-0.291248	0.0312247	yes	141.503	117.498	138.425	128.161	120.427	109.861	123.229	115.997	115.116	94.18	107.823	92.6056	132.475	119.483	118.114	98.2029	-27.3537	-34.2725	1.25294	1	-1	1.25294	0.201876	0	1	0	Synergy_Negative
ENSG00000151849	CENPJ	chr13:25457170-25497018	protein_coding	KNOWN	DMSO	Nutlin	-0.214285	0.99874	no	DMSO	CPI	-0.588403	0.0115934	yes	DMSO	Combo	-1.03392	0.000227548	yes	16.6891	17.4269	20.3552	15.9159	16.6786	17.1952	13.21	11.964	10.5439	9.60763	7.65725	7.87105	18.1571	16.5966	11.906	8.37864	-7.8116	-9.77842	1.25178	1	-1	1.25178	0.201139	0	1	0	Synergy_Negative

## Sheet: Supplementary Data 3
p53 dependent synergy up genes.
"CD99"
"ICA1"
"ALS2"
"NISCH"
"ANGEL1"
"ZFP64"
"CCDC28A"
"CYP46A1"
"YTHDC2"
"HDAC9"
"RRM2B"
"LTK"
"AHRR"
"TM7SF3"
"PKM"
"IP6K2"
"RAB27A"
"ZFYVE26"
"ACADVL"
"SDHA"
"EXD2"
"CDC14B"
"ZNF671"
"TXLNA"
"MMP2"
"DTX2"
"DFNB31"
"EFHC1"
"CEP170B"
"LRP5L"
"HMOX1"
"WDR13"
"KIAA1199"
"BBC3"
"NPDC1"
"P2RX1"
"MANBA"
"TBC1D9"
"LPXN"
"ACCS"
"C11orf21"
"CCNG1"
"COL7A1"
"DNAH1"
"GADD45A"
"KDM5B"
"CD46"
"PIK3R3"
"MYL12B"
"PCMT1"
"ARAP3"
"GORAB"
"TNFRSF10B"
"ZNF211"
"SERAC1"
"KCNJ2"
"OBSL1"
"GNAI1"
"SRD5A3"
"TMOD2"
"CDC16"
"GDF15"
"KIAA1683"
"BARX1"
"MED10"
"ELP2"
"FBXL8"
"DOCK10"
"DNAJB2"
"SETDB2"
"MYCBPAP"
"NIPSNAP3A"
"STXBP1"
"ZSCAN9"
"ATAT1"
"MAP2K5"
"DYNC2LI1"
"SLC40A1"
"PARVG"
"TMEM117"
"LMBR1L"
"EFTUD1"
"CMTM3"
"TOB1"
"NPC1"
"TMEM50B"
"TP53BP2"
"RAB13"
"INTS3"
"RABL2A"
"SUMF1"
"CSRNP1"
"AIG1"
"ACRC"
"NAPRT1"
"PLIN2"
"DPH7"
"NACC2"
"LIN7C"
"SESN3"
"VEGFC"
"SLC2A13"
"PTPN14"
"CCDC50"
"HHEX"
"ADPRHL1"
"KLF10"
"ZFYVE27"
"N6AMT1"
"MMP14"
"HOXB13"
"BTG2"
"DIP2A"
"C5orf45"
"DUSP14"
"ZNF2"
"TGFA"
"ARHGEF3"
"ZNF589"
"CITED2"
"STXBP5"
"MICALL2"
"Mar-08"
"REEP3"
"ATP9B"
"TRIM68"
"ZNF226"
"ZNF641"
"KCTD19"
"DNAJC21"
"TMEM42"
"CRTAP"
"SERPINB9"
"STAT2"
"PPM1D"
"MFN1"
"CDK5R2"
"USP19"
"KRCC1"
"ZMAT3"
"NADSYN1"
"ARPP21"
"TNFRSF10D"
"NABP1"
"FAM174A"
"ZCCHC12"
"TMEM9B"
"LYSMD3"
"TGIF1"
"ZNF491"
"JUN"
"DNAJC28"
"GALNT11"
"TCAIM"
"NQO1"
"RAP2B"
"PHLDA2"
"HKR1"
"C3orf37"
"UPP1"
"TBK1"
"TOB2"
"TM2D3"
"ZBTB40"
"HIST2H2BE"
"NRBP2"
"PGBD2"
"ARL15"
"PARK2"
"TARSL2"
"TRIM69"
"SPIN2B"
"AGRN"
"MSANTD1"
"TSPYL1"
"ZNF79"
"TMEM63A"
"PLXNB2"
"IGF2R"
"FLJ27365"
"MIB2"
"FCHSD1"
"AKAP17A"
"CHSY3"
"C3orf35"
"RP3-412A9.11"
"AGAP6"
"COL11A2"
"ERICH2"
"ASPDH"
"RGL3"
"DPF3"
"ZCWPW2"
"CSNK1E"
"CCNL2"
"FAM229A"
"AC006547.14"
"C1orf226"
"PCDHGC3"
"MTRNR2L9"
"KLRC4-KLRK1"
"CTSO"
"MTRNR2L10"
"CTD-2054N24.2"

## Sheet: Supplementary Data 4
PCR primers
Target	Sequence
CDKN1A	FW 5-3' CGGCACTCAGAGGAGGTGAGA REV 5-3' GTGTCTCTAAGTGCGCGGGT
PUMA	FW: 5-3' TCTCATCATGGGACTCCTGC REV 5-3’ CATGGTGCAGAGAAAGTCCC
NOXA	FW 5-3' CAGAGCTGGAAGTCGAGTGT REV 5-3' AGGAGTCCCCTCATGCAAGT
ACTIN	FW 5-3' AGAAGGATTCCTATGTGGGCG REV 5-3' CATGTCGTCCCAGTTGGTGAC
53BP1	FW 5-3' GAGATGTCGGAGCTGGGAAG REV 5-3' TACTCATCCTCCGAGAGGGC
JNK	FW 5-3' GCTGTGTGGAATCAAGCACC REV 5-3' GGCCAGACCGAAGTCAAGAA
GAPDH	FW 5-3' GAGAGACCCTCACTGCTG REV 5-3' GATGGTACATGACAAGGTGC
FUCA1	FW 5-3' ATGGACTGATTGTTCCCATCTT REV 5-3' CCATGGTTTGGAGGCATAGA
TP53INP1	FW 5-3' GCACCCTTCAGTCTTTTCCTGTT REV 5-3' GAGAAAGCAGGAATCACTTGTATC
GDF15	FW 5-3' ACGGTGAATGGCTCTCAGAT REV 5-3' GGTGTTCGAATCTTCCCAGC

## Sheet: Supplementary Data 5
			Plasmids
			Target	Plasmid Name	Source
			BRD4	pTRIPZ-shRNA BRD4 -2-puro	Dharmacon V3THS326487 gifted from Kevin Ryan lab (target sequence:TGAGTTGTGTTTGGTACCG
			empty vector	pTRIPZ-puro	Dharmacon (Gifted from Kevin Ryan Lab)
			BRD4 S (short isoform)	pLENTI 4-BRD4 S-puro	Gifted from Kevin Ryan Lab
			empty vector	pLENTI 4-puro	Gifted from Kevin Ryan Lab
			53BP1	p.LKO.1 shRNA 53BP1-puro	Dharmacon RHS3979-201750072
			JNK (MAPK8) isoform 1	p.LKO.1 shRNA JNK1-puro	Dharmacon RHS3979-201733329
			JNK (MAPK8) isoform 2	p.LKO.1 shRNA JNK2-puro	Dharmacon RHS3979-201733217
			empty vector	p.LKO.1-puro	Dharmacon
			BCL-2	pCDH-puro-BCL-2	Addgene 46971
			empty vector	pCDH-puro	Addgene 64874
			NOXA	Lenti-CRISPR-V2-NOXA-puro	Gifted from Stephen Tait lab
			PUMA	Lenti-CRISPR-V2-PUMA-puro	Guide seq: FW: CACCGCTAATTGGGCTCCATCTCGG, REV: AAACCCGAGATGGAGCCCAATTAGC)
			empty vector	Lenti-CRISPR-V2-puro	Gifted from Stephen Tait lab
			p21	Lenti-CRISPR-V2-puro
			p53	pLenti6-shp53-blasticidin	Gifted from Karen Vousden lab
			empty vector	pLenti6-blasticidin	Gifted from Karen Vousden lab

## Sheet: Supplementary Data 6
Antibodies
Target	Company	Catalogue number	Dilution
p53	Santa Cruz	SC-126	1 in 1000
p21	Cell signalling	2947	1 in 1000
PUMA	IMGENEX	458	1 in 500
BRD4	Abcam	128874	1 in 1000
B-actin	Sigma	A1987	1 in 200000
BCL-2	Cell signalling	2870	1 in 1000
G9A	Abcam	13348	1 in 1000
PARP	Cell signalling	9542	1 in 1000
c-MYC	Santa Cruz	764	1 in 1000
NOXA	Abcam	13654	1 in 500
53BP1	Abcam	21083	1 in 1000
JNK	Cell signalling	9252	1 in 500
p-JNK thr183/tyr188	Cell signalling	9251	1 in 500

## Sheet: Supplementary Data 7
Datasets in public repositories		Reviewer token
GSE132244 - Deep sequencing of an AML cell line treated with vehicle control, BETi, MDM2i, or a drug combination	RNA-seq	qtojkkwkvpqtxyb
GSE132245 - Deep sequencing of an AML cell line, with and without p53, treated with vehicle control, BETi, MDM2i, or a drug combination	RNA-seq	ofynkqqwbpsdxsh
GSE132246 - Chromatin occupancy assessment an AML cell line treated with vehicle control, BETi, MDM2i, or a drug combination (p53-bound profiles)	ChIP-seq	wdqrgaiohjgvvgx
GSE132247 - Chromatin occupancy assessment an AML cell line treated with vehicle control, BETi, MDM2i, or a drug combination (BRD4-bound profiles)	ChIP-seq	qbevckewvpgdfmz

## Sheet: Supplementary Data 8
AML sample number	Cytogenetics	Molecular analysis	TP53 mutation	Age	Gender	Diagnosis	Treatment
BSMS 71	46XY, inv(16)	FLT3-ve, NPM1-ve, CBFB-MYH11	No mutation detected	69	Male	AML (de novo)	DA 3+10
BSMS 74	46XY	FLT3+ve, NPM1+ve	ND	75	Female	AML (secondary)	Supportive
BSMS 82	46XY	FLT3-ve, NPM1-ve, JAK2 V617F	ND	61	Male	AML (secondary)	DA 3+10
BSMS 84	46XY	FLT3-ve, NPM1-ve, DNMT3A R882H	ND	79	Male	AML (secondary)	Supportive
BSMS 86	46XY, t(15,17)	PML-RARa	c.806G>C = p.(Ser269Thr)	35	Male	APML (de novo)	ATRA/Idarubicin
BSMS 87	46XY, del(5)	FLT3-ve, NPM1-ve	ND	31	Male	AML (de novo)	DA 3+10 and HSCT
BSMS 103	46XY	FLT3+ve, NPM1+ve	No mutation detected	73	Male	AML (de novo)	Supportive
BSMS 104	48XY, +19, +21	FLT3-ve, NPM1-ve	No mutation detected	72	Male	AML (secondary)	Supportive
BSMS 131	46XX	FLT3-ve, NPM1-ve	ND	69	Female	AML (secondary)	DA 3+10
BSMS 136	46XX	N/A	No mutation detected	63	Female	AML (de novo)	DA 3+10 and HSCT
BSMS 256	46XY, del(7)	FLT3-ve, NPM1-ve	ND	60	Male	AML (de novo)	DA 3+10 and HSCT
BSMS 257	46XX	FLT3-ve, NPM1-ve, TET2+ve	ND	71	Male	AML (secondary)	Azacytidine and DA 3+10
BSMS 266	46XY, t(15,17)	FLT3-ve, NPM1-ve, PML-RARa	ND	31	Female	APML (de novo)	ATRA/Idarubicin
BSMS 267	46XY	FLT3-ve, NPM1+ve	ND	58	Male	AML (secondary)	DA 3+10
BSMS 269	46XY, del (7)	FLT3-ve, NPM1-ve	ND	61	Male	AML (de novo)	DA 3+10 and HSCT
BSMS 270	46XY	N/A	ND	75	Male	AML (secondary)	Supportive
BSMS 273	46XY	N/A	ND	76	Male	AML (secondary)	Supportive
