# Supplementary material for: BRD4-mediated repression of p53 is a target for combination therapy in AML
Source: Nat Commun. 2021 Jan 11;12:241. doi: 10.1038/s41467-020-20378-8 (PMC7801601; doi:10.1038/s41467-020-20378-8)
Supplement: Supplementary file 6 — Source Data [file 41467_2020_20378_MOESM6_ESM.xlsx]

## Sheet: Figure 1A and 1B
Figure 1A and 1B_Cell viability assy_raw numbers
		DMSO (Vehicle)			CPI-203			Nutlin-3a			CPI-203 and Nutlin-3a (Combo)
	Sample	Rep 1	Rep 2	Rep 3	Rep 1	Rep 2	Rep 3	Rep 1	Rep 2	Rep 3	Rep 1	Rep 2	Rep 3
1	BSMS 71	67107	77399	76361	64634	49892	49723	41969	45915	39748	13947	14441	15117
2	BSMS 74	47287	45270	42792	43702	44008	46536	5977	6432	5673	5109	4383	5198
3	BSMS 82	129108	119040	104066	66222	59095	65678	58275	62774	60222	16180	17574	16969
4	BSMS 84	91429	97398	91654	48606	54670	49808	51352	49460	45981	20571	20978	24792
5	BSMS 87	66495	68337	67074	53702	58384	60097	11141	11201	11330	11059	12392	11133
6	BSMS 103	69173	68843	64063	65714	70938	68656	4020	5151	4046	3389	3141	4506
7	BSMS 104	37303	23168	22881	21621	18040	19196	16432	15811	17791	14565	12522	12135
8	BSMS 131	50312	51337	51247	47264	51840	48539	33037	27764	24164	24208	24410	22020
9	BSMS 136	129952	162134	174449	94031	83448	76458	115997	145067	142203	47254	46730	44142
10	BSMS 256	7136	5943	8033	7815	7232	6091	5487	4815	5843	5530	5387	4832
11	BSMS 257	2235	2713	2314	2225	2638	2620	912	1359	1045	926	880	875
12	BSMS 267	10852	11247	10949	9461	10219	9360	5956	5377	5319	4044	3976	3888
13	BSMS 269	7437	8562	7584	6101	6455	5133	3964	3351	2607	3600	2940	2378
14	BSMS 270	1003	1706	970	535	948	653	715	524	977	938	578	761
15	BSMS 273	12348	12206	12097	7670	8466	6627	5630	5384	5545	2377	3005	2609
Figure 1A_Data Analysis
		DMSO/DMSO				CPI-203/DMSO				Nutlin-3a/DMSO				Actual Combo/DMSO				Calculated Combo/DMSO				(Actual Combo/DMSO)/(Calculated Combo/DMSO) (CDI)
	Sample	Rep 1	Rep 2	Rep 3	Average	Rep 1	Rep 2	Rep 3	Average	Rep 1	Rep 2	Rep 3	Average	Rep 1	Rep 2	Rep 3	Average	Rep 1	Rep 2	Rep 3	Average	Rep 1	Rep 2	Rep 3	Average
1	BSMS 71	100	100	100	100	96.3148	64.4608	65.1157	75.2971	62.5404	59.3225	52.0527	57.9719	20.7832	18.6579	19.7968	19.7459	60.2357	38.2397	33.8945	44.1233	0.345032	0.487918	0.58407	0.47234
2	BSMS 74	100	100	100	100	92.4186	97.2123	108.749	99.4601	12.6398	14.2081	13.2572	13.3684	10.8042	9.68191	12.1471	10.8778	11.6816	13.812	14.4171	13.3035	0.924896	0.700978	0.842553	0.822809
3	BSMS 82	100	100	100	100	51.2919	49.643	63.1119	54.6823	45.1366	52.7335	57.869	51.9131	12.5321	14.7631	16.306	14.5337	23.1515	26.1785	36.5222	28.6174	0.541311	0.56394	0.446468	0.51724
4	BSMS 84	100	100	100	100	53.1626	56.1305	54.3435	54.5455	56.166	50.7813	50.168	52.3718	22.4994	21.5384	27.0496	23.6958	29.8593	28.5038	27.2631	28.5421	0.753515	0.755633	0.992169	0.833772
5	BSMS 87	100	100	100	100	80.761	85.4354	89.5981	85.2648	16.7546	16.3908	16.8918	16.6791	16.6313	18.1337	16.5981	17.121	13.5312	14.0036	15.1347	14.2232	1.22911	1.29493	1.09669	1.20691
6	BSMS 103	100	100	100	100	94.9995	103.043	107.17	101.737	5.81152	7.48224	6.31566	6.53647	4.89931	4.56256	7.0337	5.49852	5.52091	7.70994	6.76846	6.66644	0.88741	0.591776	1.03919	0.839458
7	BSMS 104	100	100	100	100	57.9605	77.866	83.8949	73.2405	44.0501	68.245	77.7545	63.3498	39.0451	54.0487	53.0353	48.7097	25.5316	53.1397	65.2321	47.9678	1.52928	1.01711	0.813025	1.1198
8	BSMS 131	100	100	100	100	93.9418	100.98	94.7158	96.5458	65.6643	54.0819	47.152	55.6327	48.1158	47.5486	42.9684	46.2109	61.6862	54.6117	44.6604	53.6528	0.780009	0.870665	0.962113	0.870929
9	BSMS 136	100	100	100	100	72.3583	51.4685	43.8283	55.885	89.2614	89.4735	81.5155	86.7502	36.3627	28.8218	25.3037	30.1627	64.588	46.0507	35.7268	48.7885	0.562994	0.625872	0.708254	0.632373
10	BSMS 256	100	100	100	100	109.515	121.689	75.8247	102.343	76.8918	81.0197	72.7375	76.883	77.4944	90.6445	60.1519	76.0969	84.2082	98.5924	55.153	79.3178	0.920272	0.919386	1.09064	0.976765
11	BSMS 257	100	100	100	100	99.5526	97.2355	113.224	103.337	40.8054	50.0921	45.1599	45.3525	41.4318	32.4364	37.8133	37.2272	40.6228	48.7074	51.1318	46.8206	1.01991	0.665945	0.739527	0.808462
12	BSMS 267	100	100	100	100	87.1821	90.8598	85.4873	87.843	54.8839	47.8083	48.5798	50.424	37.265	35.3516	35.5101	36.0423	47.8489	43.4385	41.5295	44.2723	0.778806	0.813832	0.855057	0.815898
13	BSMS 269	100	100	100	100	82.0358	75.3913	67.682	75.0363	53.3011	39.1381	34.375	42.2714	48.4066	34.3378	31.3555	38.0333	43.7259	29.5067	23.2657	32.1661	1.10705	1.16373	1.34771	1.20616
14	BSMS 270	100	100	100	100	53.34	55.5686	67.3196	58.7427	71.2861	30.7151	100.722	67.5743	93.5194	33.8804	78.4536	68.6178	38.024	17.068	67.8054	40.9658	2.45948	1.98503	1.15704	1.86719
15	BSMS 273	100	100	100	100	62.1153	69.3593	54.7822	62.0856	45.5944	44.1095	45.8378	45.1806	19.2501	24.619	21.5673	21.8122	28.3211	30.594	25.111	28.0087	0.679707	0.804701	0.858881	0.781097
Figure 1B_Data Analysis
	Sample	Calculated Combo/DMSO average	Actual Combo/DMSO average	Difference	SE of difference	p value	CDI average
1	BSMS 71	19.7467	44.1233	-24.3767	8.17856	0.040716	0.47234
2	BSMS 74	10.8767	13.3033	-2.42667	1.0953	0.091065	0.822809
3	BSMS 82	14.5333	28.6167	-14.0833	4.19336	0.028345	0.51724
4	BSMS 84	23.6967	28.54	-4.84333	1.85789	0.059614	0.833772
5	BSMS 87	17.12	14.22	2.9	0.693205	0.013879	1.20691
6	BSMS 103	5.49667	6.66667	-1.17	0.999878	0.306905	0.839458
7	BSMS 104	48.7133	47.9667	0.746667	12.7068	0.955961	1.1198
8	BSMS 131	46.2133	53.6533	-7.44	5.20135	0.225837	0.870929
9	BSMS 136	30.16	48.79	-18.63	9.05139	0.108668	0.632373
10	BSMS 256	76.0933	79.3167	-3.22333	15.5305	0.84572	0.976765
11	BSMS 257	37.2267	46.82	-9.59333	4.11316	0.080046	0.808462
12	BSMS 267	36.0433	44.2733	-8.23	1.96989	0.013942	0.815898
13	BSMS 269	38.0367	32.17	5.86667	8.0184	0.504938	1.20616
14	BSMS 270	68.6167	40.9667	27.65	23.1797	0.298847	1.86719
15	BSMS 273	21.8133	28.0067	-6.19333	2.22373	0.049559	0.781097

## Sheet: Figure 1C
Actin
MDM2
p21/CDKN1A
p53

## Sheet: Figure 1E
Figure	Subject	Treatment1	Treatment2	Treatment3	Group_name	Value	Value_type	Origin	Assay	Target	Description	Original_type
1E	OCI_AML3 cells	CPI203_0nM				1892	RFU		Resazurin			Line
1E	OCI_AML3 cells	CPI203_0nM				1868	RFU		Resazurin			Line
1E	OCI_AML3 cells	CPI203_0nM				1846	RFU		Resazurin			Line
1E	OCI_AML3 cells	CPI203_200nM				729	RFU		Resazurin			Line
1E	OCI_AML3 cells	CPI203_200nM				689	RFU		Resazurin			Line
1E	OCI_AML3 cells	CPI203_200nM				731	RFU		Resazurin			Line
1E	OCI_AML3 cells	CPI203_400nM				498	RFU		Resazurin			Line
1E	OCI_AML3 cells	CPI203_400nM				552	RFU		Resazurin			Line
1E	OCI_AML3 cells	CPI203_400nM				557	RFU		Resazurin			Line
1E	OCI_AML3 cells	CPI203_800nM				594	RFU		Resazurin			Line
1E	OCI_AML3 cells	CPI203_800nM				628	RFU		Resazurin			Line
1E	OCI_AML3 cells	CPI203_800nM				600	RFU		Resazurin			Line
1E	OCI_AML3 cells		Nutlin-3_0µM			1892	RFU		Resazurin			Line
1E	OCI_AML3 cells		Nutlin-3_0µM			1868	RFU		Resazurin			Line
1E	OCI_AML3 cells		Nutlin-3_0µM			1846	RFU		Resazurin			Line
1E	OCI_AML3 cells		Nutlin-3_2.5µM			1623	RFU		Resazurin			Line
1E	OCI_AML3 cells		Nutlin-3_2.5µM			1608	RFU		Resazurin			Line
1E	OCI_AML3 cells		Nutlin-3_2.5µM			1348	RFU		Resazurin			Line
1E	OCI_AML3 cells		Nutlin-3_5µM			1199	RFU		Resazurin			Line
1E	OCI_AML3 cells		Nutlin-3_5µM			1222	RFU		Resazurin			Line
1E	OCI_AML3 cells		Nutlin-3_5µM			1126	RFU		Resazurin			Line
1E	OCI_AML3 cells		Nutlin-3_10µM			1011	RFU		Resazurin			Line
1E	OCI_AML3 cells		Nutlin-3_10µM			1098	RFU		Resazurin			Line
1E	OCI_AML3 cells		Nutlin-3_10µM			1001	RFU		Resazurin			Line
1E	OCI_AML3 cells	CPI203_0nM	Nutlin-3_0µM			1892	RFU		Resazurin			Line
1E	OCI_AML3 cells	CPI203_0nM	Nutlin-3_0µM			1868	RFU		Resazurin			Line
1E	OCI_AML3 cells	CPI203_0nM	Nutlin-3_0µM			1846	RFU		Resazurin			Line
1E	OCI_AML3 cells	CPI203_200nM	Nutlin-3_2.5µM			450	RFU		Resazurin			Line
1E	OCI_AML3 cells	CPI203_200nM	Nutlin-3_2.5µM			404	RFU		Resazurin			Line
1E	OCI_AML3 cells	CPI203_200nM	Nutlin-3_2.5µM			395	RFU		Resazurin			Line
1E	OCI_AML3 cells	CPI203_400nM	Nutlin-3_5µM			180	RFU		Resazurin			Line
1E	OCI_AML3 cells	CPI203_400nM	Nutlin-3_5µM			164	RFU		Resazurin			Line
1E	OCI_AML3 cells	CPI203_400nM	Nutlin-3_5µM			169	RFU		Resazurin			Line
1E	OCI_AML3 cells	CPI203_800nM	Nutlin-3_10µM			130	RFU		Resazurin			Line
1E	OCI_AML3 cells	CPI203_800nM	Nutlin-3_10µM			165	RFU		Resazurin			Line
1E	OCI_AML3 cells	CPI203_800nM	Nutlin-3_10µM			137	RFU		Resazurin			Line

## Sheet: Figure 1F
Figure	Subject	Treatment1	Treatment2	Treatment3	Group_name	Value	Value_type	Origin	Assay	Target	Description	Original_type
1F	MV411 cells	CPI203_0nM				12673.7	RFU		Resazurin			Line
1F	MV411 cells	CPI203_0nM				13078.5	RFU		Resazurin			Line
1F	MV411 cells	CPI203_0nM				12665.5	RFU		Resazurin			Line
1F	MV411 cells	CPI203_200nM				3933.8	RFU		Resazurin			Line
1F	MV411 cells	CPI203_200nM				3812.2	RFU		Resazurin			Line
1F	MV411 cells	CPI203_200nM				3674.6	RFU		Resazurin			Line
1F	MV411 cells	CPI203_400nM				3081.1	RFU		Resazurin			Line
1F	MV411 cells	CPI203_400nM				2781.1	RFU		Resazurin			Line
1F	MV411 cells	CPI203_400nM				2901.4	RFU		Resazurin			Line
1F	MV411 cells	CPI203_800nM				1847.9	RFU		Resazurin			Line
1F	MV411 cells	CPI203_800nM				1916.8	RFU		Resazurin			Line
1F	MV411 cells	CPI203_800nM				2102.8	RFU		Resazurin			Line
1F	MV411 cells		Nutlin-3_0µM			12673.7	RFU		Resazurin			Line
1F	MV411 cells		Nutlin-3_0µM			13078.5	RFU		Resazurin			Line
1F	MV411 cells		Nutlin-3_0µM			12665.5	RFU		Resazurin			Line
1F	MV411 cells		Nutlin-3_2.5µM			8347.2	RFU		Resazurin			Line
1F	MV411 cells		Nutlin-3_2.5µM			7435.5	RFU		Resazurin			Line
1F	MV411 cells		Nutlin-3_2.5µM			8173.7	RFU		Resazurin			Line
1F	MV411 cells		Nutlin-3_5µM			4906.5	RFU		Resazurin			Line
1F	MV411 cells		Nutlin-3_5µM			5102.5	RFU		Resazurin			Line
1F	MV411 cells		Nutlin-3_5µM			4654.8	RFU		Resazurin			Line
1F	MV411 cells		Nutlin-3_10µM			2312.1	RFU		Resazurin			Line
1F	MV411 cells		Nutlin-3_10µM			2316.9	RFU		Resazurin			Line
1F	MV411 cells		Nutlin-3_10µM			2751.4	RFU		Resazurin			Line
1F	MV411 cells	CPI203_0nM	Nutlin-3_0µM			12673.7	RFU		Resazurin			Line
1F	MV411 cells	CPI203_0nM	Nutlin-3_0µM			13078.5	RFU		Resazurin			Line
1F	MV411 cells	CPI203_0nM	Nutlin-3_0µM			12665.5	RFU		Resazurin			Line
1F	MV411 cells	CPI203_200nM	Nutlin-3_2.5µM			1704.9	RFU		Resazurin			Line
1F	MV411 cells	CPI203_200nM	Nutlin-3_2.5µM			1688.8	RFU		Resazurin			Line
1F	MV411 cells	CPI203_200nM	Nutlin-3_2.5µM			1665.2	RFU		Resazurin			Line
1F	MV411 cells	CPI203_400nM	Nutlin-3_5µM			1112.4	RFU		Resazurin			Line
1F	MV411 cells	CPI203_400nM	Nutlin-3_5µM			1140.1	RFU		Resazurin			Line
1F	MV411 cells	CPI203_400nM	Nutlin-3_5µM			1129.4	RFU		Resazurin			Line
1F	MV411 cells	CPI203_800nM	Nutlin-3_10µM			1071.4	RFU		Resazurin			Line
1F	MV411 cells	CPI203_800nM	Nutlin-3_10µM			1059	RFU		Resazurin			Line
1F	MV411 cells	CPI203_800nM	Nutlin-3_10µM			1056.1	RFU		Resazurin			Line

## Sheet: Figure 1G
Figure	Subject	Treatment1	Treatment2	Treatment3	Group_name	Value	Value_type	Origin	Assay	Target	Description	Original_type
1G	MOLM13 cells	CPI203_0nM				11333	RFU		Resazurin			Line
1G	MOLM13 cells	CPI203_0nM				11614.2	RFU		Resazurin			Line
1G	MOLM13 cells	CPI203_0nM				11533.9	RFU		Resazurin			Line
1G	MOLM13 cells	CPI203_200nM				3789.7	RFU		Resazurin			Line
1G	MOLM13 cells	CPI203_200nM				3292.7	RFU		Resazurin			Line
1G	MOLM13 cells	CPI203_200nM				3513.3	RFU		Resazurin			Line
1G	MOLM13 cells	CPI203_400nM				2758.3	RFU		Resazurin			Line
1G	MOLM13 cells	CPI203_400nM				2724.3	RFU		Resazurin			Line
1G	MOLM13 cells	CPI203_400nM				2728.9	RFU		Resazurin			Line
1G	MOLM13 cells	CPI203_800nM				2037.7	RFU		Resazurin			Line
1G	MOLM13 cells	CPI203_800nM				2002.7	RFU		Resazurin			Line
1G	MOLM13 cells	CPI203_800nM				1971.7	RFU		Resazurin			Line
1G	MOLM13 cells		Nutlin-3_0µM			11333	RFU		Resazurin			Line
1G	MOLM13 cells		Nutlin-3_0µM			11614.2	RFU		Resazurin			Line
1G	MOLM13 cells		Nutlin-3_0µM			11533.9	RFU		Resazurin			Line
1G	MOLM13 cells		Nutlin-3_2.5µM			3659.9	RFU		Resazurin			Line
1G	MOLM13 cells		Nutlin-3_2.5µM			4146.3	RFU		Resazurin			Line
1G	MOLM13 cells		Nutlin-3_2.5µM			4362.1	RFU		Resazurin			Line
1G	MOLM13 cells		Nutlin-3_5µM			2458	RFU		Resazurin			Line
1G	MOLM13 cells		Nutlin-3_5µM			2467.4	RFU		Resazurin			Line
1G	MOLM13 cells		Nutlin-3_5µM			2251.9	RFU		Resazurin			Line
1G	MOLM13 cells		Nutlin-3_10µM			1462.9	RFU		Resazurin			Line
1G	MOLM13 cells		Nutlin-3_10µM			1474	RFU		Resazurin			Line
1G	MOLM13 cells		Nutlin-3_10µM			1501.8	RFU		Resazurin			Line
1G	MOLM13 cells	CPI203_0nM	Nutlin-3_0µM			11333	RFU		Resazurin			Line
1G	MOLM13 cells	CPI203_0nM	Nutlin-3_0µM			11614.2	RFU		Resazurin			Line
1G	MOLM13 cells	CPI203_0nM	Nutlin-3_0µM			11533.9	RFU		Resazurin			Line
1G	MOLM13 cells	CPI203_200nM	Nutlin-3_2.5µM			1502.3	RFU		Resazurin			Line
1G	MOLM13 cells	CPI203_200nM	Nutlin-3_2.5µM			1465.1	RFU		Resazurin			Line
1G	MOLM13 cells	CPI203_200nM	Nutlin-3_2.5µM			1333.4	RFU		Resazurin			Line
1G	MOLM13 cells	CPI203_400nM	Nutlin-3_5µM			1185.4	RFU		Resazurin			Line
1G	MOLM13 cells	CPI203_400nM	Nutlin-3_5µM			1195.5	RFU		Resazurin			Line
1G	MOLM13 cells	CPI203_400nM	Nutlin-3_5µM			1186.4	RFU		Resazurin			Line
1G	MOLM13 cells	CPI203_800nM	Nutlin-3_10µM			1151.9	RFU		Resazurin			Line
1G	MOLM13 cells	CPI203_800nM	Nutlin-3_10µM			1191.2	RFU		Resazurin			Line
1G	MOLM13 cells	CPI203_800nM	Nutlin-3_10µM			1167.5	RFU		Resazurin			Line

## Sheet: Figure 1H
Figure	Subject	Treatment1	Treatment2	Treatment3	Group_name	Value	Value_type	Origin	Assay	Target	Description	Original_type
1H	KG1a cells	CPI203_0nM				1611	RFU		Resazurin			Line
1H	KG1a cells	CPI203_0nM				1700	RFU		Resazurin			Line
1H	KG1a cells	CPI203_0nM				1744	RFU		Resazurin			Line
1H	KG1a cells	CPI203_200nM				796	RFU		Resazurin			Line
1H	KG1a cells	CPI203_200nM				775	RFU		Resazurin			Line
1H	KG1a cells	CPI203_200nM				778	RFU		Resazurin			Line
1H	KG1a cells	CPI203_400nM				593	RFU		Resazurin			Line
1H	KG1a cells	CPI203_400nM				574	RFU		Resazurin			Line
1H	KG1a cells	CPI203_400nM				631	RFU		Resazurin			Line
1H	KG1a cells	CPI203_800nM				556	RFU		Resazurin			Line
1H	KG1a cells	CPI203_800nM				544	RFU		Resazurin			Line
1H	KG1a cells	CPI203_800nM				526	RFU		Resazurin			Line
1H	KG1a cells		Nutlin-3_0µM			1611	RFU		Resazurin			Line
1H	KG1a cells		Nutlin-3_0µM			1700	RFU		Resazurin			Line
1H	KG1a cells		Nutlin-3_0µM			1744	RFU		Resazurin			Line
1H	KG1a cells		Nutlin-3_2.5µM			1492	RFU		Resazurin			Line
1H	KG1a cells		Nutlin-3_2.5µM			1287	RFU		Resazurin			Line
1H	KG1a cells		Nutlin-3_2.5µM			1479	RFU		Resazurin			Line
1H	KG1a cells		Nutlin-3_5µM			1366	RFU		Resazurin			Line
1H	KG1a cells		Nutlin-3_5µM			1584	RFU		Resazurin			Line
1H	KG1a cells		Nutlin-3_5µM			1425	RFU		Resazurin			Line
1H	KG1a cells		Nutlin-3_10µM			1614	RFU		Resazurin			Line
1H	KG1a cells		Nutlin-3_10µM			1393	RFU		Resazurin			Line
1H	KG1a cells		Nutlin-3_10µM			1596	RFU		Resazurin			Line
1H	KG1a cells	CPI203_0nM	Nutlin-3_0µM			1611	RFU		Resazurin			Line
1H	KG1a cells	CPI203_0nM	Nutlin-3_0µM			1700	RFU		Resazurin			Line
1H	KG1a cells	CPI203_0nM	Nutlin-3_0µM			1744	RFU		Resazurin			Line
1H	KG1a cells	CPI203_200nM	Nutlin-3_2.5µM			780	RFU		Resazurin			Line
1H	KG1a cells	CPI203_200nM	Nutlin-3_2.5µM			682	RFU		Resazurin			Line
1H	KG1a cells	CPI203_200nM	Nutlin-3_2.5µM			803	RFU		Resazurin			Line
1H	KG1a cells	CPI203_400nM	Nutlin-3_5µM			446	RFU		Resazurin			Line
1H	KG1a cells	CPI203_400nM	Nutlin-3_5µM			461	RFU		Resazurin			Line
1H	KG1a cells	CPI203_400nM	Nutlin-3_5µM			484	RFU		Resazurin			Line
1H	KG1a cells	CPI203_800nM	Nutlin-3_10µM			425	RFU		Resazurin			Line
1H	KG1a cells	CPI203_800nM	Nutlin-3_10µM			418	RFU		Resazurin			Line
1H	KG1a cells	CPI203_800nM	Nutlin-3_10µM			435	RFU		Resazurin			Line

## Sheet: Figure 1I
Figure	Subject	Treatment1	Treatment2	Treatment3	Group_name	Value	Value_type	Origin	Assay	Target	Description	Original_type
1I	THP1 cells	CPI203_0nM				3491	RFU		Resazurin			Line
1I	THP1 cells	CPI203_0nM				3472	RFU		Resazurin			Line
1I	THP1 cells	CPI203_0nM				3419	RFU		Resazurin			Line
1I	THP1 cells	CPI203_200nM				2003	RFU		Resazurin			Line
1I	THP1 cells	CPI203_200nM				1966	RFU		Resazurin			Line
1I	THP1 cells	CPI203_200nM				1970	RFU		Resazurin			Line
1I	THP1 cells	CPI203_400nM				1498	RFU		Resazurin			Line
1I	THP1 cells	CPI203_400nM				1508	RFU		Resazurin			Line
1I	THP1 cells	CPI203_400nM				1547	RFU		Resazurin			Line
1I	THP1 cells	CPI203_800nM				1588	RFU		Resazurin			Line
1I	THP1 cells	CPI203_800nM				1596	RFU		Resazurin			Line
1I	THP1 cells	CPI203_800nM				1529	RFU		Resazurin			Line
1I	THP1 cells		Nutlin-3_0µM			3491	RFU		Resazurin			Line
1I	THP1 cells		Nutlin-3_0µM			3472	RFU		Resazurin			Line
1I	THP1 cells		Nutlin-3_0µM			3419	RFU		Resazurin			Line
1I	THP1 cells		Nutlin-3_2.5µM			3091	RFU		Resazurin			Line
1I	THP1 cells		Nutlin-3_2.5µM			2570	RFU		Resazurin			Line
1I	THP1 cells		Nutlin-3_2.5µM			2638	RFU		Resazurin			Line
1I	THP1 cells		Nutlin-3_5µM			2739	RFU		Resazurin			Line
1I	THP1 cells		Nutlin-3_5µM			3024	RFU		Resazurin			Line
1I	THP1 cells		Nutlin-3_5µM			3247	RFU		Resazurin			Line
1I	THP1 cells		Nutlin-3_10µM			3180	RFU		Resazurin			Line
1I	THP1 cells		Nutlin-3_10µM			2568	RFU		Resazurin			Line
1I	THP1 cells		Nutlin-3_10µM			2827	RFU		Resazurin			Line
1I	THP1 cells	CPI203_0nM	Nutlin-3_0µM			3491	RFU		Resazurin			Line
1I	THP1 cells	CPI203_0nM	Nutlin-3_0µM			3472	RFU		Resazurin			Line
1I	THP1 cells	CPI203_0nM	Nutlin-3_0µM			3419	RFU		Resazurin			Line
1I	THP1 cells	CPI203_200nM	Nutlin-3_2.5µM			1906	RFU		Resazurin			Line
1I	THP1 cells	CPI203_200nM	Nutlin-3_2.5µM			1963	RFU		Resazurin			Line
1I	THP1 cells	CPI203_200nM	Nutlin-3_2.5µM			1925	RFU		Resazurin			Line
1I	THP1 cells	CPI203_400nM	Nutlin-3_5µM			1571	RFU		Resazurin			Line
1I	THP1 cells	CPI203_400nM	Nutlin-3_5µM			1375	RFU		Resazurin			Line
1I	THP1 cells	CPI203_400nM	Nutlin-3_5µM			1465	RFU		Resazurin			Line
1I	THP1 cells	CPI203_800nM	Nutlin-3_10µM			1215	RFU		Resazurin			Line
1I	THP1 cells	CPI203_800nM	Nutlin-3_10µM			1089	RFU		Resazurin			Line
1I	THP1 cells	CPI203_800nM	Nutlin-3_10µM			1203	RFU		Resazurin			Line

## Sheet: Figure 1J
Figure	Subject	Treatment1	Treatment2	Treatment3	Group_name	Value	Value_type	Origin	Assay	Target	Description	Original_type
1J	KASUMI-1 cells	CPI203_0nM				1013	RFU		Resazurin			Line
1J	KASUMI-1 cells	CPI203_0nM				970	RFU		Resazurin			Line
1J	KASUMI-1 cells	CPI203_0nM				979	RFU		Resazurin			Line
1J	KASUMI-1 cells	CPI203_200nM				227	RFU		Resazurin			Line
1J	KASUMI-1 cells	CPI203_200nM				249	RFU		Resazurin			Line
1J	KASUMI-1 cells	CPI203_200nM				224	RFU		Resazurin			Line
1J	KASUMI-1 cells	CPI203_400nM				142	RFU		Resazurin			Line
1J	KASUMI-1 cells	CPI203_400nM				149	RFU		Resazurin			Line
1J	KASUMI-1 cells	CPI203_400nM				130	RFU		Resazurin			Line
1J	KASUMI-1 cells	CPI203_800nM				139	RFU		Resazurin			Line
1J	KASUMI-1 cells	CPI203_800nM				139	RFU		Resazurin			Line
1J	KASUMI-1 cells	CPI203_800nM				138	RFU		Resazurin			Line
1J	KASUMI-1 cells		Nutlin-3_0µM			1013	RFU		Resazurin			Line
1J	KASUMI-1 cells		Nutlin-3_0µM			970	RFU		Resazurin			Line
1J	KASUMI-1 cells		Nutlin-3_0µM			979	RFU		Resazurin			Line
1J	KASUMI-1 cells		Nutlin-3_2.5µM			1022	RFU		Resazurin			Line
1J	KASUMI-1 cells		Nutlin-3_2.5µM			988	RFU		Resazurin			Line
1J	KASUMI-1 cells		Nutlin-3_2.5µM			1050	RFU		Resazurin			Line
1J	KASUMI-1 cells		Nutlin-3_5µM			1028	RFU		Resazurin			Line
1J	KASUMI-1 cells		Nutlin-3_5µM			933	RFU		Resazurin			Line
1J	KASUMI-1 cells		Nutlin-3_5µM			991	RFU		Resazurin			Line
1J	KASUMI-1 cells		Nutlin-3_10µM			1007	RFU		Resazurin			Line
1J	KASUMI-1 cells		Nutlin-3_10µM			900	RFU		Resazurin			Line
1J	KASUMI-1 cells		Nutlin-3_10µM			986	RFU		Resazurin			Line
1J	KASUMI-1 cells	CPI203_0nM	Nutlin-3_0µM			1013	RFU		Resazurin			Line
1J	KASUMI-1 cells	CPI203_0nM	Nutlin-3_0µM			970	RFU		Resazurin			Line
1J	KASUMI-1 cells	CPI203_0nM	Nutlin-3_0µM			979	RFU		Resazurin			Line
1J	KASUMI-1 cells	CPI203_200nM	Nutlin-3_2.5µM			213	RFU		Resazurin			Line
1J	KASUMI-1 cells	CPI203_200nM	Nutlin-3_2.5µM			174	RFU		Resazurin			Line
1J	KASUMI-1 cells	CPI203_200nM	Nutlin-3_2.5µM			237	RFU		Resazurin			Line
1J	KASUMI-1 cells	CPI203_400nM	Nutlin-3_5µM			128	RFU		Resazurin			Line
1J	KASUMI-1 cells	CPI203_400nM	Nutlin-3_5µM			162	RFU		Resazurin			Line
1J	KASUMI-1 cells	CPI203_400nM	Nutlin-3_5µM			136	RFU		Resazurin			Line
1J	KASUMI-1 cells	CPI203_800nM	Nutlin-3_10µM			121	RFU		Resazurin			Line
1J	KASUMI-1 cells	CPI203_800nM	Nutlin-3_10µM			120	RFU		Resazurin			Line
1J	KASUMI-1 cells	CPI203_800nM	Nutlin-3_10µM			114	RFU		Resazurin			Line

## Sheet: Figure 1M
Figure	Subject	Treatment1	Treatment2	Treatment3	Group_name	Value	Value_type	Origin	Assay	Target	Description	Original_type
1M	OCI-AML3_Empty Vector	Vehicle			Vehicle	97.4	Percent		Annexin V/PI		Empty vector (negative control)	Bar
1M	OCI-AML3_Empty Vector	Vehicle			Vehicle	97.7	Percent		Annexin V/PI		Empty vector (negative control)	Bar
1M	OCI-AML3_Empty Vector	Vehicle			Vehicle	97.6	Percent		Annexin V/PI		Empty vector (negative control)	Bar
1M	OCI-AML3_Empty Vector	CPI203_200nM			CPI203	50.9	Percent		Annexin V/PI		Empty vector (negative control)	Bar
1M	OCI-AML3_Empty Vector	CPI203_200nM			CPI203	50.9	Percent		Annexin V/PI		Empty vector (negative control)	Bar
1M	OCI-AML3_Empty Vector	CPI203_200nM			CPI203	51.5	Percent		Annexin V/PI		Empty vector (negative control)	Bar
1M	OCI-AML3_Empty Vector	Nutlin-3_2.5µM			Nutlin-3	92.3	Percent		Annexin V/PI		Empty vector (negative control)	Bar
1M	OCI-AML3_Empty Vector	Nutlin-3_2.5µM			Nutlin-3	93.4	Percent		Annexin V/PI		Empty vector (negative control)	Bar
1M	OCI-AML3_Empty Vector	Nutlin-3_2.5µM			Nutlin-3	93.6	Percent		Annexin V/PI		Empty vector (negative control)	Bar
1M	OCI-AML3_Empty Vector	CPI203_200nM	Nutlin-3_2.5µM		Combo	11.2	Percent		Annexin V/PI		Empty vector (negative control)	Bar
1M	OCI-AML3_Empty Vector	CPI203_200nM	Nutlin-3_2.5µM		Combo	11.5	Percent		Annexin V/PI		Empty vector (negative control)	Bar
1M	OCI-AML3_Empty Vector	CPI203_200nM	Nutlin-3_2.5µM		Combo	11	Percent		Annexin V/PI		Empty vector (negative control)	Bar
1M	OCI-AML3_shp53	Vehicle			Vehicle	97.4	Percent		Annexin V/PI		shRNA to knockdown p53	Bar
1M	OCI-AML3_shp53	Vehicle			Vehicle	97.7	Percent		Annexin V/PI		shRNA to knockdown p53	Bar
1M	OCI-AML3_shp53	Vehicle			Vehicle	97.6	Percent		Annexin V/PI		shRNA to knockdown p53	Bar
1M	OCI-AML3_shp53	CPI203_200nM			CPI203	80.2	Percent		Annexin V/PI		shRNA to knockdown p53	Bar
1M	OCI-AML3_shp53	CPI203_200nM			CPI203	78.8	Percent		Annexin V/PI		shRNA to knockdown p53	Bar
1M	OCI-AML3_shp53	CPI203_200nM			CPI203	79.7	Percent		Annexin V/PI		shRNA to knockdown p53	Bar
1M	OCI-AML3_shp53	Nutlin-3_2.5µM			Nutlin-3	94.5	Percent		Annexin V/PI		shRNA to knockdown p53	Bar
1M	OCI-AML3_shp53	Nutlin-3_2.5µM			Nutlin-3	96.1	Percent		Annexin V/PI		shRNA to knockdown p53	Bar
1M	OCI-AML3_shp53	Nutlin-3_2.5µM			Nutlin-3	94.5	Percent		Annexin V/PI		shRNA to knockdown p53	Bar
1M	OCI-AML3_shp53	CPI203_200nM	Nutlin-3_2.5µM		Combo	80.5	Percent		Annexin V/PI		shRNA to knockdown p53	Bar
1M	OCI-AML3_shp53	CPI203_200nM	Nutlin-3_2.5µM		Combo	80.5	Percent		Annexin V/PI		shRNA to knockdown p53	Bar
1M	OCI-AML3_shp53	CPI203_200nM	Nutlin-3_2.5µM		Combo	81	Percent		Annexin V/PI		shRNA to knockdown p53	Bar

## Sheet: Figure 1N
Actin
BRD4

[truncated: 76 more sheets: Figure 1O, Figure 1P, Figure 2A, Figure 2D, Figure 2E, Figure 2F, Figure 2H, Figure 2I, Figure 2J, Figure 2K, Figure 3A, Figure 3C, Figure 3D, Figure 3G, Figure 3H, Figure 3J, Figure 3K, Figure 3L, Figure 3M, Figure 3O …]
